# Supplementary material for: Genome-Wide Immune Modulation of TLR3-Mediated Inflammation in Intestinal Epithelial Cells Differs between Single and Multi-Strain Probiotic Combination
Source: PLoS One. 2017 Jan 18;12(1):e0169847. doi: 10.1371/journal.pone.0169847 (PMC5242491; doi:10.1371/journal.pone.0169847)
Supplement: S1 Table — All genes were statistically significant with a p-value<0.05 and a cut-off fold change in transcript abundance of 1.5-fold. (XLSX) [file pone.0169847.s002.xlsx]

## Sheet: String FoldChang Immun+Cellular
Supplemental Table 1. Gene expression data for selected pathways for String Analysis in Figure 2. All genes were statistically significant with a p-value<0.05 and a cut-off fold change in transcript abundance of 1.5-fold.
	poly I:C-only		Lh-R0052 + poly I:C		Bb-R0071 +poly I:C		Bl-R0033 + poly I:C		Lh-R0052-SLP + poly I:C		PC + poly I:C
P13-Akt Signaling Pathway	12 Genes	Fold Change	16 Genes	Fold Change	6 Genes	Fold Change	10 Genes	Fold Change	3 Genes	Fold Change	1 Genes	Fold Change
SUPER PATHWAY	COL27A1	1.6	BCL2L11	-1.52	CREB1	-1.54	CSH1	-1.5	BCL2L1	6.41	PDGFD	-1.63
	IFNAR2	1.7	CREB5	-1.6	EGFR	-1.52	IGF1	-2.29	IFNA7	-1.53
	SGK3	not find	EFNA1	-1.63	IFNAR2	1.87	ITGA1	-1.62	PHLPP2	29.57
	CREB3L2	-1.6	EGFR	-1.61	PPP2R2A	-1.58	ITGB1	-1.54
	TNN	86.2	EPHA2	-1.61	TNN	31.6	PDGFA	-1.51
	LAMB1	1.6	FGF6	-1.53	TNXB	49.75	PKN2	68.56
	COL24A1	5.4	FOXO3	-1.68			PRLR	-1.51
	TNXB	25.5	LAMA4	1.79			RAC1	2.07
	CREB5	2.3	MCL1	-2.06			RPS6	35.18
	IRS1	-1.7	OSM	-1.72			YWHAB	13.39
	SOS2	-1.6	PGF	1.6
	CDKN1B	-1.7	RELA	-1.53
			RELN	-1.6
			TNC	2.29
			TNN	7.44
			TNXB	45.62
Apoptosis Signaling	20 Genes	Fold Change	9 Genes	Fold Change	6 Genes	Fold Change	0 Genes	Fold Change	0 Genes	Fold Change	4 Genes	Fold Change
SUPER PATHWAY	AEN	1.9	BCL2L11	-1.52	BIRC3	3.64					BIRC3	2.83
GO_BIOL_PROC	BBC3	3.8	BIRC3	2.24	NFKB2	1.55					CASP3	-1.67
	BIRC5	-1.5	CASP3	-1.58	NFKBIA	2.78					NFKBIA	3.06
	CSRNP1	1.8	FOS	-3.36	NFKBIE	2.36					PLCG1	-1.5
	CXCR4	2.2	MAP3K14	-2.09	RELB	3.32
	FASTK	16.5	MCL1	-2.06	TNF	4.03
	IER3	2	NFKBIA	2.91806
	IL1A	1.6	RELA	-1.53
	NFKBIA	2.5	TNF	6.58
	PMAIP1	2.2
	RHOB	1.6
	RRAGC	-2
	SLC25A6	1.9
	TNF	32.4
	TNFAIP3	3.5
	TNFRSF25	4.8
	UBE4B	-1.5
	UBQLN1	2.9
	XAF1	1.7
	ZC3H12A	1.7
NF-KappaB Family Pathway	17 Genes	Fold Change	13 Genes	Fold Change	11 Genes	Fold Change	0 Genes	Fold Change	0 Genes	Fold change	1 Genes	Fold Change
SUPER PATHWAY	IL1A	1.6	BTRC	2.05	AREG	-1.6					NFKBIA	3.06
	PRKACG	1.6	CTGF	-2.01	BCL3	2.45
	KLF10	1.7	EGFR	-1.61	CTGF	-3.41
	RELB	11.3	FGF6	-1.53	EGFR	-1.52
	GAS6	2.3	LTB	3.15	NFKB2	1.55
	NFKBIE	2.3	LYN	-2.06	NFKBIA	2.78
	BMP4	-1.6	MAP3K14	-2.09	NFKBIE	2.36
	CSNK2A2	-1.6	NFKBIA	2.92	RELB	3.32
	TNFAIP3	3.5	PGF	1.6	TGFB2	-2.14
	FYN	-1.6	RELA	-1.53	TNF	4.03
	BCL3	1.9	TLR5	2.45	TNFAIP3	3.02
	UBD	2.5	TNF	6.58
	NFKBIA	2.5	TNFAIP3	2.19
	TRAF3	1.5
	TLR5	1.6
	TNF	32.4
	AREG	1.9
NF-KB Signaling Pathway	13 Genes	Fold Change	14 Genes	Fold Change	12 Genes	Fold Change	4 Genes	Fold Change	3 Genes	Fold Change	7 Genes	Fold Change
KEGG PATHWAY	BIRC3	2.8	BIRC3	2.24	BIRC3	3.64	CSNK2A1	-1.57	PTGS2	-1.54	BIRC3	2.83
	BTK	0	CXCL2	4.18	BTK	13.58	ERC1	1.97	BCL2L1	6.41	BLNK	-1.75
	CSNK2A2	-1.6	GADD45B	-2.38	CXCL2	2.9	LY96	1.5	CD40	-1.7	CXCL2	4.13
	CXCL2	4.6	ICAM1	1.58	GADD45B	-1.84	BIRC2	-1.5622			ICAM1	2.49
	CXCL8	7.2	IL8	7.95	ICAM1	1.95	PLCG1	-1.59			IL8	7.18
	DDX58	1.6	LTB	3.15	IL8	8.22					NFKBIA	3.06
	ICAM1	1.7	LYN	-2.06	NFKB2	1.55					PLCG1	-1.5
	NFKBIA	2.5	MAP3K14	-2.09	NFKBIA	2.78
	PLAU	1.8	NFKBIA	2.92	RELB	3.32
	RELB	11.3	PLAU	1.57	TICAM1	1.74
	TNF	32.4	RELA	-1.53	TNF	4.03
	TNFAIP3	3.5	TICAM1	1.75	TNFAIP3	3.02
	TRAF3	1.5	TNF	6.58
			TNFAIP3	2.19
MAPK Signaling Pathway	21 Genes	Fold Change	16 Genes	Fold Change	14 Genes		6 Genes		0 Genes		4 Genes
SUPER PATHWAY	IL1A	1.6	CACNA1H	5.33	BRAF	-1.57	HSPA8	2.44545			CASP3	-1.67
	HBEGF	2.3	CASP3	-1.58	CACNA1H	10.2	PDGFA	-1.51			MAP3K8	1.78
	ERBB2	19.3	DDIT3	-1.83	DDIT3	-1.89	RAC1	2.07			MKNK2	-1.59
	PRKACG	1.6	DUSP1	-2.47	DUSP1	-2.15	TAOK2	2.06			RASGRF1	-1.78
	KLF10	1.7	DUSP10	-2.26	DUSP8	-1.58	CACNA2D4	1.85
	LAMB1	1.6	DUSP2	-1.53	DUSP9	71.05	MAPK8IP1	-1.59
	GAS6	2.3	DUSP5	-1.82	EGFR	-1.52
	NCAN	35.4	DUSP8	-1.58	GADD45A	-1.61
	BMP4	-1.6	DUSP9	64.93	GADD45B	-1.84
	COL24A1	5.4	EGFR	-1.61	MAP3K8	1.6
	SOS2	-1.6	FGF6	-1.53	NFKB2	1.55
	STAT1	1.6	FOS	-3.36	RELB	3.32
	COL27A1	1.6	GADD45B	-2.38	TGFB2	-2.14
	TCF20	17.5	MAP3K14	-2.09	TNF	4.03
	TNF	32.4	RELA	-1.53
	AREG	1.9	TNF	6.58
	CACNA1H	24.5
	DUSP2	1.6
	DUSP9	47.7
	FLNA	-1.8
	RELB	11.3
Jak-STAT Signaling Pathway	7 Genes	Fold Change	0 Genes	Fold Change	0 Genes	Fold Change	0 Genes	Fold Change	3 Genes	Fold Change	1 Genes	Fold Change
SUPER PATHWAY	IL20RB	-2.4	IL26	113.61	IL26	66.7352			IFNA7	-1.53	PDGFD	-1.63
	STAT1	1.6			IFNAR2	1.9			BCL2L1	6.41
	IFNAR2	1.7							IL26	77.44
	CLCF1	1.6
	SOS2	-1.6
	IL23A	4.6
	IL26	51.9
Immune Response IFN Alpha	8 Genes	Fold Change	0 Genes	Fold Change	0 Genes		0 Genes		0 Genes		0 Genes
/Beta Signaling Pathway	IFNAR2	1.7
SUPER PATHWAY	IRF1	1.8
	IFITM1	1.8
	OAS1	1.7
	OAS2	1.7
	XAF1	1.7
	USP18	1.8
	STAT1	1.6
Toll-like Receptor Signaling	8 Genes	Fold Change	13 Genes	Fold Change	11 not 10 Genes		2 Genes		2 Genes		4 Genes
Pathway	CXCL10	2.6	BIRC3	2.24	BIRC3	3.64	LY96	1.5	IFNA7	-1.53	IL8	7.18
KEGG PATHWAY	IFNAR2	1.7	FOS	-3.36	BTK	13.58	RAC1	2.1	CD40	-1.7	IRF3	-1.5
	IL8	7.2	FOSB	-2.76	FOSB	-1.92					MAP3K8	1.78
	NFKBIA	2.5	FOSL1	-1.85	IL8	8.22					NFKBIA	3.06
	STAT1	1.6	FOSL2	-1.54	NFKB2	1.55
	TLR5	1.6	IL8	7.95	NFKBIA	2.78
	TNF	32.4	MAP3K14	-2.09	NFKBIE	2.36
	TRAF3	1.5	NFKBIA	2.92	RELB	3.32
			RELA	-1.53	TICAM1	1.74
			TICAM1	1.75	TNF	4.03
			TLR5	2.45	CXCL10	2.99
			TNF	6.58
			CXCL10	1.89
IL-17 Family Signaling Pathway	9 Genes	Fold Change	2 Genes	Fold Change	4 Genes		0 Genes		0 Genes		0 Genes
SUPER PATHWAY	IL17C	2.3	NFKBIA	2.92	IL17C	2.38
	JUNB	1.7	TLR5	2.45	RELB	3.32
	FOSL1	1.8	IL-17C	5.1	NFKBIE	2.36
	RELB	11.3			NFKBIA	2.78
	NFKBIE	2.3
	MUC5AC	1.7
	NFKBIA	2.5
	TRAF3	1.5
	TLR5	1.6
Immune Response IL-23 Signaling	12 Genes	Fold Change	3 Genes	Fold Change	5 Genes		0 Genes		0 Genes		3 Genes
Pathway	IL23A	4.6	TNF	6.58	NFKBIA	2.78					CXCL1	11.46
SUPER PATHWAY	RELB	11.3	NFKBIA	2.92	NFKBIE	2.36					SYNGAP1	30.08
	IRS2	-1.8	CXCL1	7.56	TNF	4.03					NFKBIA	3.06
	NFKBIE	2.3			RELB	3.32
	BIRC5	-1.5			CXCL1	5.47
	CXCL1	5.7
	SOS2	-1.6
	FYN	-1.6
	STAT1	1.6
	SYNGAP1	63.3
	NFKBIA	2.5
	TNF	32.4
RIG-I-like Receptor Signaling	6 Genes	Fold Change	4 Genes	Fold Change	4 Genes		0 Genes		0 Genes		4 Genes
Pathway	TRAF3	1.5	TNF	6.58	NFKBIA	2.78					IFNE	-1.67
KEGG PATHWAY	NFKBIA	2.5	NFKBIA	2.92	TNF	4.03					IL8	7.18
	TNF	32.4	IL8	7.95	IL8	8.22					IRF3	-1.5
	DDX58	1.6	CXCL10	1.89	CXCL10	2.99					NFKBIA	3.06
	IL8	7.2
	CXCL10	2.6
Cytokine-cytokine Receptor	16 Genes	Fold Change	16 Genes	Fold Change	12 Genes		8Genes		7 Genes		7 Genes
Interaction	CCL20	5.7	EGFR	-1.61	EGFR	-1.52	CXCL13	126.7	CD40	-1.7	CCL20	5.48
KEGG PATHWAY	CLCF1	1.6	CLCF1	-1.72	CXCL1	5.47	FLT3	1.5	CXCL13	106.66	CXCL1	11.46
	CXCL1	5.7	CXCL1	7.56	CXCL2	2.9	CXCR3	-1.71	FLT3	12.13	CXCL2	4.13
	CXCL10	2.6	CXCL2	4.24	CXCL3	2.42	IL12RB2	1.63	IFNA7	-1.53	CXCL3	4.32
	CXCL2	4.6	CXCL3	4.1	IFNAR2	1.87	INHBA	-2.89	IL26	77.44	IFNE	-1.67
	CXCL3	4.2	IL8	7.95	CXCL10	3	PDGFA	-1.51	TNFRSF9	-1.52	IFNGR2	1.5
	CXCR4	2.2	CXCL10	1.89	LIF	1.67	PRLR	-1.51	TNFSF18	8.2	IL8	7.18
	IFNAR2	1.7	LTB	3.15	IL26	66.74	CXCL14	1.68
	IL1A	1.6	OSM	-1.72	CCL20	11.99
	IL20RB	-2.4	TNFRSF12A	-1.73	TGFB2	-2.14
	IL23A	4.6	IL26	113.61	TNF	4.03
	IL26	51.9	CCL20	4.97	IL8	8.22
	IL8	7.2	TNF	6.58
	LIF	2	CXCR4	-1.71
	TNF	32.4	PLEKHO2	-1.53
	TNFRSF25	4.8	RELT	-2.01
NOD-like Receptor Signaling	16 Genes	Fold Change	3 Genes	Fold Change	4 Genes		2 Genes		2 Genes		5 Genes
Pathway	IL1A	1.6	TNF	6.58	RELB	3.32	NOD2	2.4607	NLRC4	2.87	BIRC3	2.83
	HMOX1	16.5403	TLR5	2.45	NFKBIE	2.36	BIRC2	-1.56	CARD6	-1.53	CXCL1	11.46
	IRF1	1.8	NFKBIA	2.92	NFKBIA	2.78					CXCL2	4.13
	JUNB	1.7			TNF	4.03					IL8	7.18
	FOSL1	1.8									NFKBIA	3.06
	RELB	11.3
	NFKBIE	2.3
	BTK	25.4001
	SOS2	-1.6
	STAT1	1.6
	MUC5AC	1.7
	NFKBIA	2.5
	TRAF3	1.5
	BIRC3	2.8
	TLR5	1.6
	TNF	32.4
Nitric Oxide	33 Genes	Fold Change	36 Genes	Fold Change	29 Genes	Fold Change	29 Genes	Fold Change	3 Genes	Fold Change	11 Genes	Fold Change
COMPOUND	BIRC5	-1.52	ACP5	33.15	ACP5	36.81	AGTR1	-1.52	PTAFR	94.67	ARG2	-2.08
	BMP4	-1.57	ARG2	-1.62	ARG2	-1.6	CAMP	-1.93	NR1I2	77.56	CCL20	5.48
	CCL20	5.68	BCL2L11	-1.52	ATF3	-2.43	CAV2	39.91	LRP1	9.03	CXCL1	11.46
	CDKN1B	-1.69	CCL20	4.97	CCL20	11.99	CEBPB	-1.55			CXCL2	4.13
	CDKN2A	7.07	CTGF	-2.01	CD55	-1.74	CXCR3	-1.71			ICAM1	2.49
	CXCL1	5.68	CXCL1	11.1	CTGF	-3.41	ETS1	1.53			IL8	7.18
	CXCL10	2.62	CXCL10	1.89	CXCL1	5.47	GAPDH	1.72			NANOS1	-2.13
	CXCL2	4.62	CXCL2	4.81	CXCL10	3	GHRL	-1.59			NFKBIA	3.06
	CXCR4	2.19	CXCR4	-1.71	CXCL2	2.9	GPX1	1.6			NOTCH1	-1.76
	FOSL1	1.8	DDIT3	-1.83	DDIT3	-1.89	GZMB	1.94			PTPN6	-1.52
	FYN	-1.59	DUSP1	-2.47	DUSP1	-2.15	HMOX1	-2.23			SERPINE1	-1.79
	HBEGF	2.33	EIF2AK3	-1.67	ETS1	1.58	HSPA8	2.45
	HMOX1	16.54	FOSL1	-1.85	HBEGF	-2.25	ITGB1	-1.54
	ICAM1	1.7	FOXO3	-1.68	ICAM1	1.95	LALBA	-1.51
	IL1A	1.61	HBEGF	-2.51	IL8	8.22	MAPK8IP1	-1.59
	IL23A	4.55	ICAM1	1.58	KLF6	-1.53	MPO	-1.77
	IL8	7.2	IDO1	1.96	LIF	1.67	NOD2	2.46
	IRF1	1.76	IL8	7.95	NFKBIA	2.78	NR1I2	6.43
	IRS2	-1.76	ITGAM	2.04	RARA	1.61	NRP1	-2.28
	LIF	1.98	KLF2	-1.57	RETN	15.5	OGDH	10.03
	MSR1	3.01	KLF4	-1.73	RUNX2	-1.57	PRG2	2.12
	MUC5AC	1.7	KLF6	-1.63	SERPINE1	1.59	PRLR	-1.51
	MYLK	1.74	LYN	-2.06	SLC8A1	27.45	PRM1	2.2
	NFKBIA	2.51	MUC5AC	2.43	SMAD3	1.71	PROCR	-1.86
	NOX1	2.19	NFKBIA	2.92	ST3GAL4	1.62	PSEN2	6.71
	PRSS8	2.59	OSM	-1.72	TERT	24.89	PTAFR	20.48
	RETN	65.91	PGF	1.6	TGFB2	-2.14	SYP	-1.95
	SIRPA	36.22	RARA	1.63	TNF	4.03	TPO	-1.88
	STAT1	1.62	RETN	8.1	TNFAIP3	3.02	TRPC4	1.57
	TERT	56.28	S100B	1.57
	TNF	32.39	SLC8A1	8.97
	TNFAIP3	3.46	SMAD3	1.56
	TRIM22	1.76	SMAD4	-1.63
			TERT	10.53
			TNF	6.58
			TNFAIP3	2.19
Superoxide	18 Genes	Fold Change	0 Genes	Fold Change	Genes	Fold Change	20 Genes	Fold Change	3 Gene	Fold Change	6 Genes	Fold Change
COMPOUND	AKR1A1	-1.86					AGTR1	-1.52	IGFBP2	77.68	CXCL1	11.46
	ANXA3	-1.57					ANXA5	-1.87	HSPD1	23.31	IL8	7.18
	BIRC5	-1.52					ATP7A	-1.6	NR1I2	77.56	NFKBIA	3.06
	CXCL1	5.68					CXCR3	-1.71			PTPN6	-1.52
	CXCR4	2.19					GAPDH	1.72			CASP3	-1.67
	GSTP1	2.33					GPX1	1.6			EEF2	-1.88
	HMOX1	16.54					GZMB	1.94
	IGFBP2	8.86					HMOX1	-2.23
	IL8	7.2					HSPA8	2.45
	LIF	1.98					HSPD1	48.3
	MSR1	3.01					IGFBP2	24.57
	NFKBIA	2.51					MPO	-1.77
	NOX1	2.19					NR1I2	6.43
	NT5E	-1.52					OGDH	10.03
	PTPRC	1.54					OPRK1	1.68
	STAT1	1.62					PRDX1	1.55
	TNF	32.39					PRG2	2.12
	TNFAIP3	3.46					PRNP	7.85
							RAC1	2.07
							SYP	-1.95
Histamine	13 Genes	Fold Change	0 Genes	Fold Change	0 Genes	Fold Change	16 Genes	Fold Change	0 Gene	Fold Change	0 Genes	Fold Change
COMPOUND	AKR1A1	-1.86					CAMP	-1.93
	BTK	25.4					CD79A	1.73
	CXCL1	5.68					CXCR3	-1.71
	CXCL10	2.62					ETS1	1.53
	CXCR4	2.19					FCER1A	17.21
	F10	1.64					GCG	-4.49
	HMOX1	16.54					GHRL	-1.59
	ICAM1	1.7					HMOX1	-2.23
	IL8	7.2					LALBA	-1.51
	MUC5AC	1.7					MPO	-1.77
	PLAU	1.82					PLCG1	-1.59
	PTPRC	1.54					PRG2	2.12
	TNF	32.39					PTAFR	20.48
							SCIN	1.7
							SRC	-1.59
							SYP	-1.95
