# Supplementary material for: Genome-Wide Immune Modulation of TLR3-Mediated Inflammation in Intestinal Epithelial Cells Differs between Single and Multi-Strain Probiotic Combination
Source: PLoS One. 2017 Jan 18;12(1):e0169847. doi: 10.1371/journal.pone.0169847 (PMC5242491; doi:10.1371/journal.pone.0169847)
Supplement: S2 Table — All genes were significant with a p-value <0.05 and cut-off fold change in transcript abundance of 1.5-fold. (XLSX) [file pone.0169847.s003.xlsx]

## Sheet: All 8 trts Gene Expression Data
Supplemental Table 2. Gene expression data for HT-29 cells for all challenges and co-challenges. All genes were significant with a p-value <0.05 and cut-off fold change in transcript abundance of 1.5-fold.
Gene Total 607	Description	poly (IC)-only Fold Change		Gene Total 367	Description	Lh-R0052 + poly (IC) Fold Change		Gene Total 293	Description	Bb-R0071 + poly (I:C) Fold Change		Gene Total 467	Description	Bl-R0033 + poly (I:C) Fold Change		Gene Total 219	Description	Lh-R0052-SLP + poly (I:C)		Gene Total 131	Description	PC + poly (I:C)		Gene Total 48	Description	Lh-R0052-SLP-only		Gene Total 17	Description	PC-only
AADACL3	Homo sapiens arylacetamide deacetylase-like 3 (AADACL3), transcript variant 1, mRNA [NM_001103170]	7.85303		A1BG	Homo sapiens alpha-1-B glycoprotein (A1BG), mRNA [NM_130786]	1.72772		A1BG	Homo sapiens alpha-1-B glycoprotein (A1BG), mRNA [NM_130786]	1.73917		ABCA3	Homo sapiens ATP-binding cassette, sub-family A (ABC1), member 3 (ABCA3), mRNA [NM_001089]	-1.66598		A1CF	Homo sapiens APOBEC1 complementation factor (A1CF), transcript variant 3, mRNA [NM_138933]	2.52958		ABCA7	Homo sapiens ATP-binding cassette, sub-family A (ABC1), member 7 (ABCA7), mRNA [NM_019112]	-1.58315		ACTG2	Homo sapiens actin, gamma 2, smooth muscle, enteric (ACTG2), transcript variant 1, mRNA [NM_001615]	-2		Carnitine O-acetyltransferase	carnitine O-acetyltransferase [Source:HGNC Symbol;Acc:2342] [ENST00000393384]	-1.82425
ABCC6	Homo sapiens ATP-binding cassette, sub-family C (CFTR/MRP), member 6 (ABCC6), transcript variant 2, mRNA [NM_001079528]	81.3052		A1CF	Homo sapiens APOBEC1 complementation factor (A1CF), transcript variant 3, mRNA [NM_138933]	2.10708		ABCC6	Homo sapiens ATP-binding cassette, sub-family C (CFTR/MRP), member 6 (ABCC6), transcript variant 2, mRNA [NM_001079528]	34.0581		ABCA8	Homo sapiens ATP-binding cassette, sub-family A (ABC1), member 8 (ABCA8), mRNA [NM_007168]	2.67141		ABLIM2	Homo sapiens actin binding LIM protein family, member 2 (ABLIM2), transcript variant 7, mRNA [NM_001130088]	6.32866		ABCC6	Homo sapiens ATP-binding cassette, sub-family C (CFTR/MRP), member 6 (ABCC6), transcript variant 2, mRNA [NM_001079528]	8.34859		AKAP12	Homo sapiens A kinase (PRKA) anchor protein 12 (AKAP12), transcript variant 1, mRNA [NM_005100]	2		CASQ2	Homo sapiens calsequestrin 2 (cardiac muscle) (CASQ2), nuclear gene encoding mitochondrial protein, mRNA [NM_001232]	-1.65534
ABCD1	Homo sapiens ATP-binding cassette, sub-family D (ALD), member 1 (ABCD1), mRNA [NM_000033]	3.33355		ACP5	Homo sapiens acid phosphatase 5, tartrate resistant (ACP5), transcript variant 4, mRNA [NM_001611]	33.1474		ABL2	Homo sapiens v-abl Abelson murine leukemia viral oncogene homolog 2 (ABL2), transcript variant b, mRNA [NM_007314]	-2.1399		ACSL6	Homo sapiens acyl-CoA synthetase long-chain family member 6 (ACSL6), transcript variant 2, mRNA [NM_001009185]	-1.53414		ACTL9	Homo sapiens actin-like 9 (ACTL9), mRNA [NM_178525]	2.22319		AHNAK2	Homo sapiens AHNAK nucleoprotein 2 (AHNAK2), mRNA [NM_138420]	-2.14434		ARMCX2	Homo sapiens armadillo repeat containing, X-linked 2 (ARMCX2), mRNA [NM_014782]	-1.52		CXorf65	Homo sapiens chromosome X open reading frame 65 (CXorf65), transcript variant 1, mRNA [NM_001025265]	-1.5966
ABCG1	Homo sapiens ATP-binding cassette, sub-family G (WHITE), member 1 (ABCG1), transcript variant 5, mRNA [NM_207627]	-2.20702		ACSF2	Homo sapiens acyl-CoA synthetase family member 2 (ACSF2), mRNA [NM_025149]	-1.66521		ACP5	Homo sapiens acid phosphatase 5, tartrate resistant (ACP5), transcript variant 4, mRNA [NM_001611]	36.8059		ACTRT2	Homo sapiens actin-related protein T2 (ACTRT2), mRNA [NM_080431]	1.58142		ADAMTSL1	Homo sapiens ADAMTS-like 1 (ADAMTSL1), transcript variant 4, mRNA [NM_001040272]	2.11325		ARG2	Homo sapiens arginase, type II (ARG2), nuclear gene encoding mitochondrial protein, mRNA [NM_001172]	-2.0758		CA14	Homo sapiens carbonic anhydrase XIV (CA14), mRNA [NM_012113]	2		G0S2	Homo sapiens G0/G1switch 2 (G0S2), mRNA [NM_015714]	-1.57677
ABCG8	Homo sapiens ATP-binding cassette, sub-family G (WHITE), member 8 (ABCG8), mRNA [NM_022437]	1.66244		ADAM12	Homo sapiens ADAM metallopeptidase domain 12 (ADAM12), transcript variant 1, mRNA [NM_003474]	4.23731		ACTRT2	Homo sapiens actin-related protein T2 (ACTRT2), mRNA [NM_080431]	4.21944		ADAM5P	Homo sapiens ADAM metallopeptidase domain 5, pseudogene (ADAM5P), non-coding RNA [NR_001448]	1.85719		ADAMTSL4	Homo sapiens ADAMTS-like 4 (ADAMTSL4), transcript variant 1, mRNA [NM_019032]	10.5329		ASTE1	Homo sapiens asteroid homolog 1 (Drosophila) (ASTE1), mRNA [NM_014065]	1.63303		CCDC60	Homo sapiens coiled-coil domain containing 60 (CCDC60), mRNA [NM_178499]	-2		IRF1	Homo sapiens interferon regulatory factor 1 (IRF1), mRNA [NM_002198]	-1.56699
ABL2	Homo sapiens v-abl Abelson murine leukemia viral oncogene homolog 2 (ABL2), transcript variant b, mRNA [NM_007314]	-1.62561		ADARB1	Homo sapiens adenosine deaminase, RNA-specific, B1 (ADARB1), transcript variant 1, mRNA [NM_001112]	-1.80759		ADAM12	Homo sapiens ADAM metallopeptidase domain 12 (ADAM12), transcript variant 1, mRNA [NM_003474]	8.37303		AFAP1-AS1	Homo sapiens AFAP1 antisense RNA 1 (non-protein coding) (AFAP1-AS1), antisense RNA [NR_026892]	-1.61225		AOAH	Homo sapiens acyloxyacyl hydrolase (neutrophil) (AOAH), transcript variant 1, mRNA [NM_001637]	1.65405		BAI2	Homo sapiens brain-specific angiogenesis inhibitor 2 (BAI2), mRNA [NM_001703]	7.72682		CRISP1	Homo sapiens cysteine-rich secretory protein 1 (CRISP1), transcript variant 1, mRNA [NM_001131]	-1.6		KIF2B	Homo sapiens kinesin family member 2B (KIF2B), mRNA [NM_032559]	-1.56152
ABLIM1	Homo sapiens actin binding LIM protein 1 (ABLIM1), transcript variant 3, mRNA [NM_001003408]	-1.64426		ADRA2C	Homo sapiens adrenergic, alpha-2C-, receptor (ADRA2C), mRNA [NM_000683]	20.8215		ADAMTS13	Homo sapiens ADAM metallopeptidase with thrombospondin type 1 motif, 13 (ADAMTS13), transcript variant 1, mRNA [NM_139025]	17.6917		AGAP1	Homo sapiens ArfGAP with GTPase domain, ankyrin repeat and PH domain 1 (AGAP1), transcript variant 1, mRNA [NM_001037131]	-1.78673		AP1B1	Homo sapiens adaptor-related protein complex 1, beta 1 subunit (AP1B1), transcript variant 1, mRNA [NM_001127]	1.93663		BIRC3	Homo sapiens baculoviral IAP repeat-containing 3 (BIRC3), transcript variant 1, mRNA [NM_001165]	2.83196		DAB2IP	Homo sapiens DAB2 interacting protein (DAB2IP), transcript variant 1, mRNA [NM_032552]	-1.6		KIT	Homo sapiens v-kit Hardy-Zuckerman 4 feline sarcoma viral oncogene homolog (KIT), transcript variant 1, mRNA [NM_000222]	-1.53906
ACAT2	Homo sapiens acetyl-CoA acetyltransferase 2 (ACAT2), mRNA [NM_005891]	8.2949		AEN	Homo sapiens apoptosis enhancing nuclease (AEN), mRNA [NM_022767]	-1.57716		ADAMTS6	Homo sapiens ADAM metallopeptidase with thrombospondin type 1 motif, 6 (ADAMTS6), mRNA [NM_197941]	-1.85		AGBL5	Homo sapiens ATP/GTP binding protein-like 5 (AGBL5), transcript variant 3, mRNA [NM_001035507]	60.0878		APOL6	Homo sapiens apolipoprotein L, 6 (APOL6), mRNA [NM_030641]	-1.5524		BLNK	Homo sapiens B-cell linker (BLNK), transcript variant 1, mRNA [NM_013314]	-1.7509		DBH	Homo sapiens dopamine beta-hydroxylase (dopamine beta-monooxygenase) (DBH), mRNA [NM_000787]	1.7		KRT3	Homo sapiens keratin 3 (KRT3), mRNA [NM_057088]	-1.53456
ACSM5	Homo sapiens acyl-CoA synthetase medium-chain family member 5 (ACSM5), mRNA [NM_017888]	1.53903		AFF4	Homo sapiens AF4/FMR2 family, member 4 (AFF4), mRNA [NM_014423]	-1.60039		ADSS	Homo sapiens adenylosuccinate synthase (ADSS), mRNA [NM_001126]	-1.75151		AGMAT	Homo sapiens agmatine ureohydrolase (agmatinase) (AGMAT), mRNA [NM_024758]	12.4673		AQP9	Homo sapiens aquaporin 9 (AQP9), mRNA [NM_020980]	6.10024		BMF	Homo sapiens Bcl2 modifying factor (BMF), transcript variant 1, mRNA [NM_001003940]	1.77722		DGKK	Homo sapiens diacylglycerol kinase, kappa (DGKK), mRNA [NM_001013742]	1.7		NBEA	Homo sapiens neurobeachin (NBEA), mRNA [NM_015678]	-1.53456
ACTL8	Homo sapiens actin-like 8 (ACTL8), mRNA [NM_030812]	50.3703		AKAP12	Homo sapiens A kinase (PRKA) anchor protein 12 (AKAP12), transcript variant 1, mRNA [NM_005100]	-1.6912		AKAP12	Homo sapiens A kinase (PRKA) anchor protein 12 (AKAP12), transcript variant 2, mRNA [NM_144497]	-3.63732		AGTR1	Homo sapiens angiotensin II receptor, type 1 (AGTR1), transcript variant 4, mRNA [NM_031850]	-1.51716		AR	Homo sapiens androgen receptor (AR), transcript variant 1, mRNA [NM_000044]	58.7778		C1QTNF8	Homo sapiens C1q and tumor necrosis factor related protein 8 (C1QTNF8), mRNA [NM_207419]	1.74283		DPPA5	Homo sapiens developmental pluripotency associated 5 (DPPA5), mRNA [NM_001025290]	1.8		PMCHL1	Homo sapiens pro-melanin-concentrating hormone-like 1, pseudogene (PMCHL1), non-coding RNA [NR_003921]	-1.50807
ACTR3	Homo sapiens ARP3 actin-related protein 3 homolog (yeast) (ACTR3), mRNA [NM_005721]	-1.53109		AKIRIN2	Homo sapiens akirin 2 (AKIRIN2), mRNA [NM_018064]	-1.54909		ALDH1A3	Homo sapiens aldehyde dehydrogenase 1 family, member A3 (ALDH1A3), mRNA [NM_000693]	1.70897		AHR	Homo sapiens aryl hydrocarbon receptor (AHR), mRNA [NM_001621]	23.2797		ARHGEF2	Homo sapiens Rho/Rac guanine nucleotide exchange factor (GEF) 2 (ARHGEF2), transcript variant 1, mRNA [NM_001162383]	35.9134		CAPRIN2	Homo sapiens caprin family member 2 (CAPRIN2), transcript variant 1, mRNA [NM_001002259]	-1.53696		DPY19L2	Homo sapiens dpy-19-like 2 (C. elegans) (DPY19L2), mRNA [NM_173812]	-1.7		SLC24A2	Homo sapiens solute carrier family 24 (sodium/potassium/calcium exchanger), member 2 (SLC24A2), transcript variant 1, mRNA [NM_020344]	1.53262
ACTRT2	Homo sapiens actin-related protein T2 (ACTRT2), mRNA [NM_080431]	27.5149		ALS2	Homo sapiens amyotrophic lateral sclerosis 2 (juvenile) (ALS2), transcript variant 1, mRNA [NM_020919]	-1.52103		ALLC	Homo sapiens allantoicase (ALLC), transcript variant 1, mRNA [NM_018436]	1.59173		AIDA	Homo sapiens axin interactor, dorsalization associated (AIDA), mRNA [NM_022831]	52.0779		ARSG	Homo sapiens arylsulfatase G (ARSG), mRNA [NM_014960]	104.452		CAPZB	Homo sapiens capping protein (actin filament) muscle Z-line, beta (CAPZB), mRNA [NM_004930]	-1.51695		DPYSL4	Homo sapiens dihydropyrimidinase-like 4 (DPYSL4), mRNA [NM_006426]	1.7		SLC27A3	solute carrier family 27 (fatty acid transporter), member 3 [Source:HGNC Symbol;Acc:10997] [ENST00000271857]	1.53331
ADAM12	Homo sapiens ADAM metallopeptidase domain 12 (ADAM12), transcript variant 1, mRNA [NM_003474]	30.5737		ANKRD30BP2	Homo sapiens ankyrin repeat domain 30B pseudogene 2 (ANKRD30BP2), non-coding RNA [NR_026916]	5.58565		ANKRD30BP2	Homo sapiens ankyrin repeat domain 30B pseudogene 2 (ANKRD30BP2), non-coding RNA [NR_026916]	16.2653		ALKBH5	Homo sapiens alkB, alkylation repair homolog 5 (E. coli) (ALKBH5), mRNA [NM_017758]	1.53869		AS3MT	Homo sapiens arsenic (+3 oxidation state) methyltransferase (AS3MT), mRNA [NM_020682]	1.55063		CASP3	Homo sapiens caspase 3, apoptosis-related cysteine peptidase (CASP3), transcript variant alpha, mRNA [NM_004346]	-1.67307		FAM75D4	Homo sapiens family with sequence similarity 73, member B (FAM73B), mRNA [NM_032809]	-1.6		SLCO2B1	Homo sapiens solute carrier organic anion transporter family, member 2B1 (SLCO2B1), transcript variant 1, mRNA [NM_007256]	1.53938
ADAMTS13	Homo sapiens ADAM metallopeptidase with thrombospondin type 1 motif, 13 (ADAMTS13), transcript variant 1, mRNA [NM_139025]	28.0732		ANKRD37	Homo sapiens ankyrin repeat domain 37 (ANKRD37), mRNA [NM_181726]	-1.58027		AP1B1	Homo sapiens adaptor-related protein complex 1, beta 1 subunit (AP1B1), transcript variant 1, mRNA [NM_001127]	1.88838		ALLC	Homo sapiens allantoicase (ALLC), transcript variant 1, mRNA [NM_018436]	1.96176		ASGR1	Homo sapiens asialoglycoprotein receptor 1 (ASGR1), transcript variant 1, mRNA [NM_001671]	1.54807		CCL20	Homo sapiens chemokine (C-C motif) ligand 20 (CCL20), transcript variant 1, mRNA [NM_004591]	5.48414		FNDC3B	Homo sapiens fibronectin type III domain containing 3B (FNDC3B), transcript variant 1, mRNA [NM_022763]	1.5		SNRNP48	Homo sapiens small nuclear ribonucleoprotein 48kDa (U11/U12) (SNRNP48), mRNA [NM_152551]	1.57243
ADRA2C	Homo sapiens adrenergic, alpha-2C-, receptor (ADRA2C), mRNA [NM_000683]	48.8022		AQP3	Homo sapiens aquaporin 3 (Gill blood group) (AQP3), mRNA [NM_004925]	1.66746		APOL3	Homo sapiens apolipoprotein L, 3 (APOL3), transcript variant beta/a, mRNA [NM_145641]	29.4741		AMOTL1	Homo sapiens angiomotin like 1 (AMOTL1), mRNA [NM_130847]	-1.57064		ATXN7L3	Homo sapiens ataxin 7-like 3 (ATXN7L3), transcript variant 1, mRNA [NM_020218]	-1.81208		CELF3	Homo sapiens CUGBP, Elav-like family member 3 (CELF3), transcript variant 3, mRNA [NM_001172649]	38.3193		GCNT4	Homo sapiens glucosaminyl (N-acetyl) transferase 4, core 2 (GCNT4), mRNA [NM_016591]	1.6		TRIM36	Homo sapiens tripartite motif-containing 36 (TRIM36), transcript variant 1, mRNA [NM_018700]	1.605
AEN	Homo sapiens apoptosis enhancing nuclease (AEN), mRNA [NM_022767]	1.8907		ARG2	Homo sapiens arginase, type II (ARG2), nuclear gene encoding mitochondrial protein, mRNA [NM_001172]	-1.62479		AREG	Homo sapiens amphiregulin (AREG), mRNA [NM_001657]	-1.5997		ANK2	Homo sapiens ankyrin 2, neuronal (ANK2), transcript variant 1, mRNA [NM_001148]	1.78009		BACE1	Homo sapiens beta-site APP-cleaving enzyme 1 (BACE1), transcript variant a, mRNA [NM_012104]	1.63955		CLIP4	Homo sapiens CAP-GLY domain containing linker protein family, member 4 (CLIP4), mRNA [NM_024692]	-1.82982		GDAP2	Homo sapiens ganglioside induced differentiation associated protein 2 (GDAP2), transcript variant 1, mRNA [NM_017686]	1.5		TRPC4	Homo sapiens transient receptor potential cation channel, subfamily C, member 4 (TRPC4), transcript variant alpha, mRNA [NM_016179]	1.88113
AGAP2	Homo sapiens ArfGAP with GTPase domain, ankyrin repeat and PH domain 2 (AGAP2), transcript variant 1, mRNA [NM_001122772]	13.4318		ARID3B	Homo sapiens AT rich interactive domain 3B (BRIGHT-like) (ARID3B), mRNA [NM_006465]	-1.63436		ARG2	Homo sapiens arginase, type II (ARG2), nuclear gene encoding mitochondrial protein, mRNA [NM_001172]	-1.60425		ANKRD34C	Homo sapiens ankyrin repeat domain 34C (ANKRD34C), mRNA [NM_001146341]	1.93539		BCL2L1	Homo sapiens BCL2-like 1 (BCL2L1), nuclear gene encoding mitochondrial protein, transcript variant 1, mRNA [NM_138578]	6.41034		CLMN	Homo sapiens calmin (calponin-like, transmembrane) (CLMN), mRNA [NM_024734]	1.50626		GPRC5B	Homo sapiens G protein-coupled receptor, family C, group 5, member B (GPRC5B), mRNA [NM_016235]	1.6		WNT9A	Homo sapiens wingless-type MMTV integration site family, member 9A (WNT9A), mRNA [NM_003395]	2.19497
AIM1L	Homo sapiens absent in melanoma 1-like (AIM1L), mRNA [NM_001039775]	1.56296		ARL14	Homo sapiens ADP-ribosylation factor-like 14 (ARL14), mRNA [NM_025047]	-1.94922		ARID5A	Homo sapiens AT rich interactive domain 5A (MRF1-like) (ARID5A), mRNA [NM_212481]	1.54732		ANKRD37	Homo sapiens ankyrin repeat domain 37 (ANKRD37), mRNA [NM_181726]	1.58082		BCL2L14	Homo sapiens BCL2-like 14 (apoptosis facilitator) (BCL2L14), transcript variant 1, mRNA [NM_138722]	3.25367		CLSTN2	Homo sapiens calsyntenin 2 (CLSTN2), mRNA [NM_022131]	1.72782		HS3ST4	Homo sapiens heparan sulfate (glucosamine) 3-O-sulfotransferase 4 (HS3ST4), mRNA [NM_006040]	1.5
AKAP12	Homo sapiens A kinase (PRKA) anchor protein 12 (AKAP12), transcript variant 2, mRNA [NM_144497]	1.59894		ASAP1-IT	Homo sapiens ASAP1 intronic transcript (non-protein coding) (ASAP1-IT), non-coding RNA [NR_002765]	-2.0202		ARID5B	Homo sapiens AT rich interactive domain 5B (MRF1-like) (ARID5B), mRNA [NM_032199]	-1.91023		ANXA5	Homo sapiens annexin A5 (ANXA5), mRNA [NM_001154]	-1.87193		BFSP1	Homo sapiens beaded filament structural protein 1, filensin (BFSP1), transcript variant 1, mRNA [NM_001195]	20.261		CNNM4	Homo sapiens cyclin M4 (CNNM4), mRNA [NM_020184]	-1.63226		HYAL4	Homo sapiens hyaluronoglucosaminidase 4 (HYAL4), mRNA [NM_012269]	1.6
AKD1	Homo sapiens cDNA FLJ16163 fis, clone BRCAN2014229. [AK131244]	1.82068		ASB1	Homo sapiens ankyrin repeat and SOCS box-containing 1 (ASB1), mRNA [NM_001040445]	-1.51871		ARL4A	Homo sapiens ADP-ribosylation factor-like 4A (ARL4A), transcript variant 1, mRNA [NM_005738]	-1.613		AQP9	Homo sapiens aquaporin 9 (AQP9), mRNA [NM_020980]	2.11734		BRDT	Homo sapiens bromodomain, testis-specific (BRDT), transcript variant 1, mRNA [NM_207189]	13.4936		COPG2	Homo sapiens coatomer protein complex, subunit gamma 2 (COPG2), mRNA [NM_012133]	1.55157		IL34	Homo sapiens interleukin 34 (IL34), transcript variant 1, mRNA [NM_152456]	-1.7
AKR1A1	Homo sapiens aldo-keto reductase family 1, member A1 (aldehyde reductase) (AKR1A1), transcript variant 1, mRNA [NM_006066]	-1.85884		ASTN1	Homo sapiens astrotactin 1 (ASTN1), transcript variant 2, mRNA [NM_207108]	1.69563		ARL8A	Homo sapiens ADP-ribosylation factor-like 8A (ARL8A), mRNA [NM_138795]	2.17781		ARHGEF2	Homo sapiens Rho/Rac guanine nucleotide exchange factor (GEF) 2 (ARHGEF2), transcript variant 1, mRNA [NM_001162383]	115.819		BRIP1	Homo sapiens BRCA1 interacting protein C-terminal helicase 1 (BRIP1), mRNA [NM_032043]	4.31651		CPEB4	Homo sapiens cytoplasmic polyadenylation element binding protein 4 (CPEB4), mRNA [NM_030627]	-1.61395		KIDINS220	Homo sapiens kinase D-interacting substrate, 220kDa (KIDINS220), mRNA [NM_020738]	1.8
AKR1C1	Homo sapiens aldo-keto reductase family 1, member C1 (dihydrodiol dehydrogenase 1; 20-alpha (3-alpha)-hydroxysteroid dehydrogenase) (AKR1C1), mRNA [NM_001353]	1.53592		ATL3	Homo sapiens atlastin GTPase 3 (ATL3), mRNA [NM_015459]	1.54416		ARRDC4	Homo sapiens arrestin domain containing 4 (ARRDC4), mRNA [NM_183376]	3.07221		ARPC2	Homo sapiens actin related protein 2/3 complex, subunit 2, 34kDa (ARPC2), transcript variant 1, mRNA [NM_152862]	1.59579		BRSK2	Homo sapiens BR serine/threonine kinase 2 (BRSK2), mRNA [NM_003957]	81.3648		CTAG2	Homo sapiens cancer/testis antigen 2 (CTAG2), transcript variant 2, mRNA [NM_020994]	1.62462		KRT75	Homo sapiens keratin 75 (KRT75), mRNA [NM_004693]	1.6
ALDH1A1	Homo sapiens aldehyde dehydrogenase 1 family, member A1 (ALDH1A1), mRNA [NM_000689]	-1.64824		ATPAF2	Homo sapiens ATP synthase mitochondrial F1 complex assembly factor 2 (ATPAF2), nuclear gene encoding mitochondrial protein, mRNA [NM_145691]	1.53781		ASB1	Homo sapiens ankyrin repeat and SOCS box-containing 1 (ASB1), mRNA [NM_001040445]	-1.7443		ARSG	Homo sapiens arylsulfatase G (ARSG), mRNA [NM_014960]	31.4759		CAPN14	Homo sapiens calpain 14 (CAPN14), mRNA [NM_001145122]	13.7019		CWH43	Homo sapiens cell wall biogenesis 43 C-terminal homolog (S. cerevisiae) (CWH43), mRNA [NM_025087]	-2.06938		LGSN	Homo sapiens lengsin, lens protein with glutamine synthetase domain (LGSN), transcript variant 1, mRNA [NM_016571]	1.8
ALOX15B	Homo sapiens arachidonate 15-lipoxygenase, type B (ALOX15B), transcript variant d, mRNA [NM_001141]	21.0315		AVPI1	Homo sapiens arginine vasopressin-induced 1 (AVPI1), mRNA [NM_021732]	-1.51977		ASMTL-AS1	Homo sapiens ASMTL antisense RNA 1 (non-protein coding) (ASMTL-AS1), transcript variant 2, non-coding RNA [NR_026710]	14.8349		AS3MT	Homo sapiens arsenic (+3 oxidation state) methyltransferase (AS3MT), mRNA [NM_020682]	2.15318		CAPN7	Homo sapiens calpain 7 (CAPN7), mRNA [NM_014296]	17.1424		CXCL1	Homo sapiens chemokine (C-X-C motif) ligand 1 (melanoma growth stimulating activity, alpha) (CXCL1), mRNA [NM_001511]	11.4592		MAP1A	Homo sapiens microtubule-associated protein 1A (MAP1A), mRNA [NM_002373]	1.5
AMAC1L2	Homo sapiens acyl-malonyl condensing enzyme 1-like 2 (AMAC1L2), mRNA [NM_054028]	3.55335		BAI2	Homo sapiens brain-specific angiogenesis inhibitor 2 (BAI2), mRNA [NM_001703]	67.0036		ATF3	Homo sapiens activating transcription factor 3 (ATF3), transcript variant 4, mRNA [NM_001040619]	-2.42524		ASTE1	Homo sapiens asteroid homolog 1 (Drosophila) (ASTE1), mRNA [NM_014065]	2.03701		CARD6	Homo sapiens caspase recruitment domain family, member 6 (CARD6), mRNA [NM_032587]	-1.53028		CXCL2	Homo sapiens chemokine (C-X-C motif) ligand 2 (CXCL2), mRNA [NM_002089]	4.13		MDM4	Homo sapiens Mdm4 p53 binding protein homolog (mouse) (MDM4), transcript variant 1, mRNA [NM_002393]	1.6
ANKRD13B	Homo sapiens ankyrin repeat domain 13B (ANKRD13B), mRNA [NM_152345]	14.1495		BCL11A	Homo sapiens B-cell CLL/lymphoma 11A (zinc finger protein) (BCL11A), transcript variant 1, mRNA [NM_022893]	1.71999		BAI1	Homo sapiens brain-specific angiogenesis inhibitor 1 (BAI1), mRNA [NM_001702]	3.02645		ATG5	Homo sapiens ATG5 autophagy related 5 homolog (S. cerevisiae) (ATG5), mRNA [NM_004849]	1.71948		CBLN2	Homo sapiens cerebellin 2 precursor (CBLN2), mRNA [NM_182511]	93.838		CXCL3	Homo sapiens chemokine (C-X-C motif) ligand 3 (CXCL3), mRNA [NM_002090]	4.3238		MSI1	Homo sapiens musashi homolog 1 (Drosophila) (MSI1), mRNA [NM_002442]	1.6
ANKRD30BP2	Homo sapiens ankyrin repeat domain 30B pseudogene 2 (ANKRD30BP2), non-coding RNA [NR_026916]	60.187		BCL2L11	Homo sapiens BCL2-like 11 (apoptosis facilitator) (BCL2L11), transcript variant 1, mRNA [NM_138621]	-1.52219		BAI2	Homo sapiens brain-specific angiogenesis inhibitor 2 (BAI2), mRNA [NM_001703]	63.8257		ATP2A1	Homo sapiens ATPase, Ca++ transporting, cardiac muscle, fast twitch 1 (ATP2A1), transcript variant a, mRNA [NM_173201]	-1.58571		CBR3	Homo sapiens carbonyl reductase 3 (CBR3), mRNA [NM_001236]	84.5481		CYP1A1	Homo sapiens cytochrome P450, family 1, subfamily A, polypeptide 1 (CYP1A1), mRNA [NM_000499]	6.81478		NBEAL1	Homo sapiens neurobeachin-like 1 (NBEAL1), mRNA [NM_001114132]	1.7
ANO6	Homo sapiens anoctamin 6 (ANO6), transcript variant 1, mRNA [NM_001025356]	-1.54969		BGN	Homo sapiens biglycan (BGN), mRNA [NM_001711]	4.66071		BCAR1	Homo sapiens breast cancer anti-estrogen resistance 1 (BCAR1), transcript variant 1, mRNA [NM_001170714]	1.70385		ATP7A	Homo sapiens ATPase, Cu++ transporting, alpha polypeptide (ATP7A), mRNA [NM_000052]	-1.59521		CC2D1B	Homo sapiens coiled-coil and C2 domain containing 1B (CC2D1B), mRNA [NM_032449]	1.50178		CYP1B1	Homo sapiens cytochrome P450, family 1, subfamily B, polypeptide 1 (CYP1B1), mRNA [NM_000104]	2.21842		NEUROD4	Homo sapiens neurogenic differentiation 4 (NEUROD4), mRNA [NM_021191]	-1.5
ANO7	Homo sapiens anoctamin 7 (ANO7), transcript variant NGEP-L, mRNA [NM_001001891]	2.65479		BIRC3	Homo sapiens baculoviral IAP repeat-containing 3 (BIRC3), transcript variant 1, mRNA [NM_001165]	2.24342		BCL3	Homo sapiens B-cell CLL/lymphoma 3 (BCL3), mRNA [NM_005178]	2.44579		ATP8A2	Homo sapiens ATPase, aminophospholipid transporter, class I, type 8A, member 2 (ATP8A2), mRNA [NM_016529]	-1.65743		CCDC102B	Homo sapiens coiled-coil domain containing 102B (CCDC102B), transcript variant 2, mRNA [NM_024781]	-1.73071		DAAM1	Homo sapiens dishevelled associated activator of morphogenesis 1 (DAAM1), mRNA [NM_014992]	-1.72788		OR13C5	Homo sapiens olfactory receptor, family 13, subfamily C, member 5 (OR13C5), mRNA [NM_001004482]	-1.7
ANXA3	Homo sapiens annexin A3 (ANXA3), mRNA [NM_005139]	-1.56632		BMX	Homo sapiens BMX non-receptor tyrosine kinase (BMX), transcript variant 2, mRNA [NM_001721]	1.5344		BCL6	Homo sapiens B-cell CLL/lymphoma 6 (BCL6), transcript variant 2, mRNA [NM_001130845]	-1.61844		AUTS2	Homo sapiens autism susceptibility candidate 2 (AUTS2), transcript variant 1, mRNA [NM_015570]	-2.71089		CCDC121	Homo sapiens coiled-coil domain containing 121 (CCDC121), transcript variant 2, mRNA [NM_001142683]	29.6926		DAPP1	Homo sapiens dual adaptor of phosphotyrosine and 3-phosphoinositides (DAPP1), mRNA [NM_014395]	1.59483		OR4C15	Homo sapiens olfactory receptor, family 4, subfamily C, member 15 (OR4C15), mRNA [NM_001001920]	1.9
APBB2	Homo sapiens amyloid beta (A4) precursor protein-binding, family B, member 2 (APBB2), transcript variant 1, mRNA [NM_004307]	-1.75623		BRD2	Homo sapiens bromodomain containing 2 (BRD2), transcript variant 1, mRNA [NM_005104]	-1.76068		BIRC3	Homo sapiens baculoviral IAP repeat-containing 3 (BIRC3), transcript variant 1, mRNA [NM_001165]	3.64407		AVPR1A	Homo sapiens arginine vasopressin receptor 1A (AVPR1A), mRNA [NM_000706]	1.5028		CD200R1	Homo sapiens CD200 receptor 1 (CD200R1), transcript variant 1, mRNA [NM_138806]	1.60598		EEF2	Homo sapiens eukaryotic translation elongation factor 2 (EEF2), mRNA [NM_001961]	-1.88165		P2RX2	Homo sapiens purinergic receptor P2X, ligand-gated ion channel, 2 (P2RX2), transcript variant 4, mRNA [NM_170683]	1.9
APH1B	Homo sapiens anterior pharynx defective 1 homolog B (C. elegans) (APH1B), transcript variant 1, mRNA [NM_031301]	1.57573		BRD4	Homo sapiens bromodomain containing 4 (BRD4), transcript variant short, mRNA [NM_014299]	1.68512		BMS1	Homo sapiens BMS1 homolog, ribosome assembly protein (yeast) (BMS1), mRNA [NM_014753]	1.77448		B3GALT5	Homo sapiens UDP-Gal:betaGlcNAc beta 1,3-galactosyltransferase, polypeptide 5 (B3GALT5), transcript variant 5, mRNA [NM_033173]	-1.49609		CD40	Homo sapiens CD40 molecule, TNF receptor superfamily member 5 (CD40), transcript variant 1, mRNA [NM_001250]	-1.69749		EPB49	Homo sapiens erythrocyte membrane protein band 4.9 (dematin) (EPB49), transcript variant 1, mRNA [NM_001978]	6.04608		PAH	Homo sapiens phenylalanine hydroxylase (PAH), mRNA [NM_000277]	-1.7
APOL3	Homo sapiens apolipoprotein L, 3 (APOL3), transcript variant beta/a, mRNA [NM_145641]	37.3527		BTG2	Homo sapiens BTG family, member 2 (BTG2), mRNA [NM_006763]	-1.837		BRAF	Homo sapiens v-raf murine sarcoma viral oncogene homolog B1 (BRAF), mRNA [NM_004333]	-1.56888		BARD1	Homo sapiens BRCA1 associated RING domain 1 (BARD1), mRNA [NM_000465]	-1.51498		CELF2	Homo sapiens CUGBP, Elav-like family member 2 (CELF2), transcript variant 1, mRNA [NM_001025076]	-1.64855		ETV3	Homo sapiens ets variant 3 (ETV3), transcript variant 1, mRNA [NM_001145312]	1.60059		PCDHB15	Homo sapiens protocadherin beta 15 (PCDHB15), mRNA [NM_018935]	-2
AREG	Homo sapiens amphiregulin (AREG), mRNA [NM_001657]	1.89658		BTRC	Homo sapiens beta-transducin repeat containing (BTRC), transcript variant 1, mRNA [NM_033637]	2.04879		BRSK1	Homo sapiens BR serine/threonine kinase 1 (BRSK1), mRNA [NM_032430]	12.758		BIRC2	Homo sapiens baculoviral IAP repeat-containing 2 (BIRC2), mRNA [NM_001166]	-1.5622		CKB	Homo sapiens creatine kinase, brain (CKB), mRNA [NM_001823]	1.71991		F2	Homo sapiens coagulation factor II (thrombin) (F2), mRNA [NM_000506]	1.60236		PCK1	Homo sapiens phosphoenolpyruvate carboxykinase 1 (soluble) (PCK1), mRNA [NM_002591]	1.6
ARFRP1	Homo sapiens ADP-ribosylation factor related protein 1 (ARFRP1), transcript variant 2, mRNA [NM_001134758]	1.52322		BZRAP1	Homo sapiens benzodiazapine receptor (peripheral) associated protein 1 (BZRAP1), transcript variant 1, mRNA [NM_004758]	1.68206		BTK	Homo sapiens Bruton agammaglobulinemia tyrosine kinase (BTK), mRNA [NM_000061]	13.5771		BMF	Homo sapiens Bcl2 modifying factor (BMF), transcript variant 1, mRNA [NM_001003940]	17.2521		CLEC1A	Homo sapiens C-type lectin domain family 1, member A (CLEC1A), mRNA [NM_016511]	34.5369		FAM149B1	Homo sapiens family with sequence similarity 149, member B1 (FAM149B1), mRNA [NM_173348]	-1.4905		PIP5K1B	Homo sapiens phosphatidylinositol-4-phosphate 5-kinase, type I, beta (PIP5K1B), transcript variant 2, mRNA [NM_003558]	-1.7
ARHGEF2	Homo sapiens Rho/Rac guanine nucleotide exchange factor (GEF) 2 (ARHGEF2), transcript variant 3, mRNA [NM_004723]	-1.66511		CA14	Homo sapiens carbonic anhydrase XIV (CA14), mRNA [NM_012113]	2.19459		BZRAP1	Homo sapiens benzodiazapine receptor (peripheral) associated protein 1 (BZRAP1), transcript variant 1, mRNA [NM_004758]	1.92239		BOC	Homo sapiens Boc homolog (mouse) (BOC), mRNA [NM_033254]	-1.53408		CLECL1	Homo sapiens C-type lectin-like 1 (CLECL1), mRNA [NM_172004]	1.55595		FAM176B	Homo sapiens family with sequence similarity 176, member B (FAM176B), mRNA [NM_018166]	10.5232		POTEM	Homo sapiens POTE ankyrin domain family, member M (POTEM), mRNA [NM_001145442]	1.6
ARL4D	Homo sapiens ADP-ribosylation factor-like 4D (ARL4D), mRNA [NM_001661]	10.0966		CACNA1H	Homo sapiens calcium channel, voltage-dependent, T type, alpha 1H subunit (CACNA1H), transcript variant 1, mRNA [NM_021098]	5.33338		C1QTNF8	Homo sapiens C1q and tumor necrosis factor related protein 8 (C1QTNF8), mRNA [NM_207419]	1.6347		BPGM	Homo sapiens 2,3-bisphosphoglycerate mutase (BPGM), transcript variant 2, mRNA [NM_199186]	1.73562		CLIP4	Homo sapiens CAP-GLY domain containing linker protein family, member 4 (CLIP4), mRNA [NM_024692]	1.82969		FCRL5	Homo sapiens Fc receptor-like 5 (FCRL5), transcript variant 1, mRNA [NM_031281]	-1.48803		PROKR1	Homo sapiens prokineticin receptor 1 (PROKR1), mRNA [NM_138964]	-1.6
ARL8A	Homo sapiens ADP-ribosylation factor-like 8A (ARL8A), mRNA [NM_138795]	17.2928		CALCR	Homo sapiens calcitonin receptor (CALCR), transcript variant 2, mRNA [NM_001742]	4.07538		CACNA1H	Homo sapiens calcium channel, voltage-dependent, T type, alpha 1H subunit (CACNA1H), transcript variant 1, mRNA [NM_021098]	10.2009		BRP44L	Homo sapiens brain protein 44-like (BRP44L), mRNA [NM_016098]	-1.50655		COLQ	Homo sapiens collagen-like tail subunit (single strand of homotrimer) of asymmetric acetylcholinesterase (COLQ), transcript variant II, mRNA [NM_080538]	50.7229		FKBP10	Homo sapiens FK506 binding protein 10, 65 kDa (FKBP10), mRNA [NM_021939]	-1.51089		PTAFR	Homo sapiens platelet-activating factor receptor (PTAFR), transcript variant 3, mRNA [NM_000952]	1.9
ARSA	Homo sapiens arylsulfatase A (ARSA), transcript variant 1, mRNA [NM_000487]	6.91764		CASP3	Homo sapiens caspase 3, apoptosis-related cysteine peptidase (CASP3), transcript variant alpha, mRNA [NM_004346]	-1.57928		CBX2	Homo sapiens chromobox homolog 2 (CBX2), transcript variant 2, mRNA [NM_032647]	1.98963		BRSK2	Homo sapiens BR serine/threonine kinase 2 (BRSK2), mRNA [NM_003957]	60.4135		CPA6	Homo sapiens carboxypeptidase A6 (CPA6), mRNA [NM_020361]	133.559		FZD7	Homo sapiens frizzled homolog 7 (Drosophila) (FZD7), mRNA [NM_003507]	-1.55073		PTAR1	Homo sapiens protein prenyltransferase alpha subunit repeat containing 1 (PTAR1), mRNA [NM_001099666]	-1.6
ASAP1-IT	Homo sapiens ASAP1 intronic transcript (non-protein coding) (ASAP1-IT), non-coding RNA [NR_002765]	1.54294		CBX2	Homo sapiens chromobox homolog 2 (CBX2), transcript variant 2, mRNA [NM_032647]	1.67946		CCDC28B	Homo sapiens coiled-coil domain containing 28B (CCDC28B), mRNA [NM_024296]	6.97032		BSDC1	Homo sapiens BSD domain containing 1 (BSDC1), transcript variant 2, mRNA [NM_018045]	35.178		CST11	Homo sapiens cystatin 11 (CST11), transcript variant 1, mRNA [NM_130794]	63.9667		G0S2	Homo sapiens G0/G1switch 2 (G0S2), mRNA [NM_015714]	1.61272		SARDH	Homo sapiens sarcosine dehydrogenase (SARDH), nuclear gene encoding mitochondrial protein, transcript variant 2, mRNA [NM_001134707]	1.8
ASMTL-AS1	Homo sapiens ASMTL antisense RNA 1 (non-protein coding) (ASMTL-AS1), transcript variant 2, non-coding RNA [NR_026710]	52.9625		CCDC28B	Homo sapiens coiled-coil domain containing 28B (CCDC28B), mRNA [NM_024296]	3.71278		CCL20	Homo sapiens chemokine (C-C motif) ligand 20 (CCL20), transcript variant 1, mRNA [NM_004591]	11.9926		C1QL3	Homo sapiens complement component 1, q subcomponent-like 3 (C1QL3), mRNA [NM_001010908]	1.64444		CST8	Homo sapiens cystatin 8 (cystatin-related epididymal specific) (CST8), mRNA [NM_005492]	9.32067		GCNT4	Homo sapiens glucosaminyl (N-acetyl) transferase 4, core 2 (GCNT4), mRNA [NM_016591]	1.48586		SERINC4	Homo sapiens serine incorporator 4 (SERINC4), mRNA [NM_001033517]	1.7
ASTN1	Homo sapiens astrotactin 1 (ASTN1), transcript variant 2, mRNA [NM_207108]	1.53368		CCDC89	Homo sapiens coiled-coil domain containing 89 (CCDC89), mRNA [NM_152723]	2.87109		CD200	Homo sapiens CD200 molecule (CD200), transcript variant 2, mRNA [NM_001004196]	-1.6905		C1QTNF3	Homo sapiens C1q and tumor necrosis factor related protein 3 (C1QTNF3), transcript variant 2, mRNA [NM_181435]	1.91494		CXCL13	Homo sapiens chemokine (C-X-C motif) ligand 13 (CXCL13), mRNA [NM_006419]	106.657		GDF9	Homo sapiens growth differentiation factor 9 (GDF9), mRNA [NM_005260]	1.487		SORCS2	Homo sapiens sortilin-related VPS10 domain containing receptor 2 (SORCS2), mRNA [NM_020777]	-2
ATG16L2	Homo sapiens ATG16 autophagy related 16-like 2 (S. cerevisiae) (ATG16L2), mRNA [NM_033388]	2.32918		CCL20	Homo sapiens chemokine (C-C motif) ligand 20 (CCL20), transcript variant 1, mRNA [NM_004591]	4.9726		CD300LG	Homo sapiens CD300 molecule-like family member g (CD300LG), transcript variant 1, mRNA [NM_145273]	2.11252		CACNA2D4	Homo sapiens calcium channel, voltage-dependent, alpha 2/delta subunit 4 (CACNA2D4), mRNA [NM_172364]	1.85054		CYB561D1	Homo sapiens cytochrome b-561 domain containing 1 (CYB561D1), transcript variant 5, mRNA [NM_001134404]	-1.49198		GLS	Homo sapiens glutaminase (GLS), nuclear gene encoding mitochondrial protein, mRNA [NM_014905]	-1.62403		STK38L	Homo sapiens serine/threonine kinase 38 like (STK38L), mRNA [NM_015000]	-1.6
ATG4D	Homo sapiens ATG4 autophagy related 4 homolog D (S. cerevisiae) (ATG4D), mRNA [NM_032885]	21.9536		CD83	Homo sapiens CD83 molecule (CD83), transcript variant 1, mRNA [NM_004233]	1.86167		CD55	Homo sapiens CD55 molecule, decay accelerating factor for complement (Cromer blood group) (CD55), transcript variant 1, mRNA [NM_000574]	-1.73929		CAD	Homo sapiens carbamoyl-phosphate synthetase 2, aspartate transcarbamylase, and dihydroorotase (CAD), mRNA [NM_004341]	2.43952		CYP19A1	Homo sapiens cytochrome P450, family 19, subfamily A, polypeptide 1 (CYP19A1), transcript variant 2, mRNA [NM_031226]	5.20597		GOLGA6L5	Homo sapiens golgin A6 family-like 5 (pseudogene) (GOLGA6L5), non-coding RNA [NR_003246]	-1.65539		TAS2R45	Homo sapiens taste receptor, type 2, member 45 (TAS2R45), mRNA [NM_176886]	1.8
ATL3	Homo sapiens atlastin GTPase 3 (ATL3), mRNA [NM_015459]	-1.54741		CDC37L1	Homo sapiens cell division cycle 37 homolog (S. cerevisiae)-like 1 (CDC37L1), mRNA [NM_017913]	-1.58755		CD83	Homo sapiens CD83 molecule (CD83), transcript variant 1, mRNA [NM_004233]	3.66884		CAMP	Homo sapiens cathelicidin antimicrobial peptide (CAMP), mRNA [NM_004345]	-1.9292		CYP2A13	Homo sapiens cytochrome P450, family 2, subfamily A, polypeptide 13 (CYP2A13), mRNA [NM_000766]	3.94767		GPSM1	Homo sapiens G-protein signaling modulator 1 (GPSM1), transcript variant 2, mRNA [NM_015597]	1.62369		TPTE2	Homo sapiens transmembrane phosphoinositide 3-phosphatase and tensin homolog 2 (TPTE2), transcript variant 3, mRNA [NM_199254]	-1.5
ATP9B	Homo sapiens ATPase, class II, type 9B (ATP9B), mRNA [NM_198531]	-1.67106		CDKN2AIP	Homo sapiens CDKN2A interacting protein (CDKN2AIP), mRNA [NM_017632]	-1.72002		CELF3	Homo sapiens CUGBP, Elav-like family member 3 (CELF3), transcript variant 1, mRNA [NM_007185]	80.2678		CAMSAP1	Homo sapiens calmodulin regulated spectrin-associated protein 1 (CAMSAP1), mRNA [NM_015447]	12.5301		DARC	Homo sapiens Duffy blood group, chemokine receptor (DARC), transcript variant 2, mRNA [NM_002036]	2.13998		GSTTP2	Homo sapiens glutathione S-transferase theta pseudogene 2 (GSTTP2), non-coding RNA [NR_003082]	1.56017		ZBED1	Homo sapiens zinc finger, BED-type containing 1 (ZBED1), transcript variant 3, mRNA [NM_001171135]	1.6
ATXN1	Homo sapiens ataxin 1 (ATXN1), transcript variant 1, mRNA [NM_000332]	-1.78974		CDRT3	DKFZp686P15240_r1 686 (synonym: hlcc3) Homo sapiens cDNA clone DKFZp686P15240 5', mRNA sequence [BX484257]	1.94241		CLIC5	Homo sapiens chloride intracellular channel 5 (CLIC5), nuclear gene encoding mitochondrial protein, transcript variant 2, mRNA [NM_016929]	-1.55779		CAND2	Homo sapiens cullin-associated and neddylation-dissociated 2 (putative) (CAND2), transcript variant 2, mRNA [NM_012298]	-2.70631		DEFB127	Homo sapiens defensin, beta 127 (DEFB127), mRNA [NM_139074]	84.4466		HACL1	Homo sapiens 2-hydroxyacyl-CoA lyase 1 (HACL1), mRNA [NM_012260]	-1.48308		ZNF225	Homo sapiens zinc finger protein 225 (ZNF225), mRNA [NM_013362]	1.7
AUTS2	Homo sapiens autism susceptibility candidate 2 (AUTS2), transcript variant 1, mRNA [NM_015570]	1.58743		CELF3	Homo sapiens CUGBP, Elav-like family member 3 (CELF3), transcript variant 1, mRNA [NM_007185]	111.941		CLSTN3	Homo sapiens calsyntenin 3 (CLSTN3), mRNA [NM_014718]	16.377		CASS4	Homo sapiens Cas scaffolding protein family member 4 (CASS4), transcript variant 4, mRNA [NM_001164115]	-1.53137		DENND1A	Homo sapiens DENN/MADD domain containing 1A (DENND1A), transcript variant 1, mRNA [NM_020946]	25.2796		HERC4	Homo sapiens hect domain and RLD 4 (HERC4), transcript variant 1, mRNA [NM_022079]	-1.48363		ZNF248	Homo sapiens zinc finger protein 248 (ZNF248), mRNA [NM_021045]	1.9
B3GALT5	Homo sapiens UDP-Gal:betaGlcNAc beta 1,3-galactosyltransferase, polypeptide 5 (B3GALT5), transcript variant 5, mRNA [NM_033173]	-1.63875		CEP250	Homo sapiens centrosomal protein 250kDa (CEP250), mRNA [NM_007186]	-1.52599		CREB1	Homo sapiens cAMP responsive element binding protein 1 (CREB1), transcript variant B, mRNA [NM_134442]	-1.54026		CAV2	Homo sapiens caveolin 2 (CAV2), transcript variant 1, mRNA [NM_001233]	39.9078		DENND3	Homo sapiens DENN/MADD domain containing 3 (DENND3), mRNA [NM_014957]	1.5		HGFAC	Homo sapiens HGF activator (HGFAC), mRNA [NM_001528]	1.64427
B3GNT5	Homo sapiens UDP-GlcNAc:betaGal beta-1,3-N-acetylglucosaminyltransferase 5 (B3GNT5), mRNA [NM_032047]	1.5948		CHST6	Homo sapiens carbohydrate (N-acetylglucosamine 6-O) sulfotransferase 6 (CHST6), mRNA [NM_021615]	1.66598		CSGALNACT2	Homo sapiens chondroitin sulfate N-acetylgalactosaminyltransferase 2 (CSGALNACT2), mRNA [NM_018590]	-1.72575		CBLN2	Homo sapiens cerebellin 2 precursor (CBLN2), mRNA [NM_182511]	92.9108		DLC1	Homo sapiens deleted in liver cancer 1 (DLC1), transcript variant 3, mRNA [NM_024767]	69.57		HIST1H2AC	histone cluster 1, H2ac [Source:HGNC Symbol;Acc:4733] [ENST00000314088]	-1.52401
BAI1	Homo sapiens brain-specific angiogenesis inhibitor 1 (BAI1), mRNA [NM_001702]	20.4		CLCF1	Homo sapiens cardiotrophin-like cytokine factor 1 (CLCF1), transcript variant 1, mRNA [NM_013246]	-1.71517		CTGF	Homo sapiens connective tissue growth factor (CTGF), mRNA [NM_001901]	-3.4067		CBR3	Homo sapiens carbonyl reductase 3 (CBR3), mRNA [NM_001236]	3.64426		DMRT3	Homo sapiens doublesex and mab-3 related transcription factor 3 (DMRT3), mRNA [NM_021240]	9.90072		HIST2H2AA4	histone cluster 2, H2aa4 [Source:HGNC Symbol;Acc:29668] [ENST00000369159]	-1.57706
BBC3	Homo sapiens BCL2 binding component 3 (BBC3), transcript variant 4, mRNA [NM_014417]	3.76529		CLEC12B	Homo sapiens C-type lectin domain family 12, member B (CLEC12B), transcript variant 1, mRNA [NM_001129998]	-1.53517		CXCL1	Homo sapiens chemokine (C-X-C motif) ligand 1 (melanoma growth stimulating activity, alpha) (CXCL1), mRNA [NM_001511]	5.4724		CCDC121	Homo sapiens coiled-coil domain containing 121 (CCDC121), transcript variant 2, mRNA [NM_001142683]	2.44638		DNLZ	Homo sapiens DNL-type zinc finger (DNLZ), mRNA [NM_001080849]	2.46549		HKDC1	Homo sapiens hexokinase domain containing 1 (HKDC1), mRNA [NM_025130]	-1.69655
BCL3	Homo sapiens B-cell CLL/lymphoma 3 (BCL3), mRNA [NM_005178]	1.93268		CLEC4M	Homo sapiens C-type lectin domain family 4, member M (CLEC4M), transcript variant 2, mRNA [NM_001144904]	3.08346		CXCL10	Homo sapiens chemokine (C-X-C motif) ligand 10 (CXCL10), mRNA [NM_001565]	2.99588		CCDC160	Homo sapiens coiled-coil domain containing 160 (CCDC160), mRNA [NM_001101357]	1.68708		DOCK2	Homo sapiens dedicator of cytokinesis 2 (DOCK2), mRNA [NM_004946]	64.6301		HUNK	Homo sapiens hormonally up-regulated Neu-associated kinase (HUNK), mRNA [NM_014586]	1.76749
BEND4	Homo sapiens BEN domain containing 4 (BEND4), transcript variant 1, mRNA [NM_207406]	1.91595		CLSTN3	Homo sapiens calsyntenin 3 (CLSTN3), mRNA [NM_014718]	12.562		CXCL2	Homo sapiens chemokine (C-X-C motif) ligand 2 (CXCL2), mRNA [NM_002089]	2.89741		CCNF	Homo sapiens cyclin F (CCNF), mRNA [NM_001761]	-1.53384		DZIP1L	Homo sapiens DAZ interacting protein 1-like (DZIP1L), transcript variant 1, mRNA [NM_173543]	75.8845		ICAM1	Homo sapiens intercellular adhesion molecule 1 (ICAM1), mRNA [NM_000201]	2.49309
BEST4	Homo sapiens bestrophin 4 (BEST4), mRNA [NM_153274]	2.11632		CNNM4	Homo sapiens cyclin M4 (CNNM4), mRNA [NM_020184]	-1.58512		CXCL3	Homo sapiens chemokine (C-X-C motif) ligand 3 (CXCL3), mRNA [NM_002090]	2.42192		CCNT2	Homo sapiens cyclin T2 (CCNT2), transcript variant b, mRNA [NM_058241]	115.148		DZIP3	Homo sapiens DAZ interacting protein 3, zinc finger (DZIP3), mRNA [NM_014648]	43.56		IFFO2	Homo sapiens intermediate filament family orphan 2 (IFFO2), mRNA [NM_001136265]	-1.60147
BET1L	Homo sapiens blocked early in transport 1 homolog (S. cerevisiae)-like (BET1L), transcript variant 2, mRNA [NM_016526]	1.7633		CPZ	Homo sapiens carboxypeptidase Z (CPZ), transcript variant 3, mRNA [NM_001014448]	1.94376		CYP1A1	Homo sapiens cytochrome P450, family 1, subfamily A, polypeptide 1 (CYP1A1), mRNA [NM_000499]	8.31952		CD79A	Homo sapiens CD79a molecule, immunoglobulin-associated alpha (CD79A), transcript variant 1, mRNA [NM_001783]	1.72788		EBF3	Homo sapiens early B-cell factor 3 (EBF3), mRNA [NM_001005463]	1.85656		IFNE	Homo sapiens interferon, epsilon (IFNE), mRNA [NM_176891]	-1.67431
BFSP1	Homo sapiens beaded filament structural protein 1, filensin (BFSP1), transcript variant 1, mRNA [NM_001195]	1.62822		CREB5	Homo sapiens cAMP responsive element binding protein 5 (CREB5), transcript variant 1, mRNA [NM_182898]	-1.59903		CYP1B1	Homo sapiens cytochrome P450, family 1, subfamily B, polypeptide 1 (CYP1B1), mRNA [NM_000104]	3.1212		CDCP1	Homo sapiens CUB domain containing protein 1 (CDCP1), transcript variant 1, mRNA [NM_022842]	-1.52686		EBI3	Homo sapiens Epstein-Barr virus induced 3 (EBI3), mRNA [NM_005755]	1.64836		IFNGR2	Homo sapiens interferon gamma receptor 2 (interferon gamma transducer 1) (IFNGR2), mRNA [NM_005534]	1.49172
BGN	Homo sapiens biglycan (BGN), mRNA [NM_001711]	42.1183		CRYGN	Homo sapiens crystallin, gamma N (CRYGN), mRNA [NM_144727]	2.02827		CYP24A1	Homo sapiens cytochrome P450, family 24, subfamily A, polypeptide 1 (CYP24A1), nuclear gene encoding mitochondrial protein, transcript variant 1, mRNA [NM_000782]	-1.55571		CEBPB	Homo sapiens CCAAT/enhancer binding protein (C/EBP), beta (CEBPB), mRNA [NM_005194]	-1.54789		EIF3M	Homo sapiens eukaryotic translation initiation factor 3, subunit M (EIF3M), mRNA [NM_006360]	-1.50791		IGF2BP1	Homo sapiens insulin-like growth factor 2 mRNA binding protein 1 (IGF2BP1), transcript variant 1, mRNA [NM_006546]	1.66798
BHLHA9	Homo sapiens basic helix-loop-helix family, member a9 (BHLHA9), mRNA [NM_001164405]	40.191		CSN1S1	Homo sapiens casein alpha s1 (CSN1S1), transcript variant 1, mRNA [NM_001890]	-1.56575		CYR61	Homo sapiens cysteine-rich, angiogenic inducer, 61 (CYR61), mRNA [NM_001554]	-3.08068		CELF2	Homo sapiens CUGBP, Elav-like family member 2 (CELF2), transcript variant 1, mRNA [NM_001025076]	-1.49612		ERMN	Homo sapiens ermin, ERM-like protein (ERMN), transcript variant 2, mRNA [NM_020711]	57.0597		IL32	Homo sapiens interleukin 32 (IL32), transcript variant 4, mRNA [NM_001012633]	1.93598
BIRC3	Homo sapiens baculoviral IAP repeat-containing 3 (BIRC3), transcript variant 1, mRNA [NM_001165]	2.82107		CSRNP1	Homo sapiens cysteine-serine-rich nuclear protein 1 (CSRNP1), mRNA [NM_033027]	-2.01438		DAAM1	Homo sapiens dishevelled associated activator of morphogenesis 1 (DAAM1), mRNA [NM_014992]	-1.58832		CENPJ	Homo sapiens centromere protein J (CENPJ), mRNA [NM_018451]	-1.51601		ESPN	Homo sapiens espin (ESPN), mRNA [NM_031475]	96.77		IL8	Homo sapiens interleukin 8 (IL8), mRNA [NM_000584]	7.18141
BIRC5	Homo sapiens baculoviral IAP repeat-containing 5 (BIRC5), transcript variant 3, mRNA [NM_001012271]	-1.5162		CTGF	Homo sapiens connective tissue growth factor (CTGF), mRNA [NM_001901]	-2.00635		DARC	Homo sapiens Duffy blood group, chemokine receptor (DARC), transcript variant 2, mRNA [NM_002036]	1.57007		CFI	Homo sapiens complement factor I (CFI), mRNA [NM_000204]	-1.6368		FABP7	Homo sapiens fatty acid binding protein 7, brain (FABP7), mRNA [NM_001446]	29.7737		IQCD	Homo sapiens IQ motif containing D (IQCD), mRNA [NM_138451]	-1.65015
BMP4	Homo sapiens bone morphogenetic protein 4 (BMP4), transcript variant 1, mRNA [NM_001202]	-1.56641		CXCL1	Homo sapiens chemokine (C-X-C motif) ligand 1 (melanoma growth stimulating activity, alpha) (CXCL1), mRNA [NM_001511]	7.56261		DARC	Homo sapiens Duffy blood group, chemokine receptor (DARC), transcript variant 2, mRNA [NM_002036]	1.63309		CHD1	Homo sapiens chromodomain helicase DNA binding protein 1 (CHD1), mRNA [NM_001270]	1.96169		FAHD2A	fumarylacetoacetate hydrolase domain containing 2A [Source:HGNC Symbol;Acc:24252] [ENST00000233379]	33.1021		IRF3	Homo sapiens interferon regulatory factor 3 (IRF3), transcript variant 3, mRNA [NM_001197123]	-1.50018
BRF1	Homo sapiens BRF1 homolog, subunit of RNA polymerase III transcription initiation factor IIIB (S. cerevisiae) (BRF1), transcript variant 1, mRNA [NM_001519]	19.6718		CXCL10	Homo sapiens chemokine (C-X-C motif) ligand 10 (CXCL10), mRNA [NM_001565]	1.88616		DDIT3	Homo sapiens DNA-damage-inducible transcript 3 (DDIT3), transcript variant 5, mRNA [NM_004083]	-1.8889		CHRNB3	Homo sapiens cholinergic receptor, nicotinic, beta 3 (CHRNB3), mRNA [NM_000749]	-2.0074		FAM126A	Homo sapiens family with sequence similarity 126, member A (FAM126A), mRNA [NM_032581]	9.05909		KBTBD5	Homo sapiens kelch repeat and BTB (POZ) domain containing 5 (KBTBD5), mRNA [NM_152393]	-1.77135
BTK	Homo sapiens Bruton agammaglobulinemia tyrosine kinase (BTK), mRNA [NM_000061]	25.4001		CXCL2	Homo sapiens chemokine (C-X-C motif) ligand 2 (CXCL2), mRNA [NM_002089]	4.23691		DDX6	Homo sapiens DEAD (Asp-Glu-Ala-Asp) box polypeptide 6 (DDX6), mRNA [NM_004397]	-1.76945		CIRBP	Homo sapiens cold inducible RNA binding protein (CIRBP), transcript variant 1, mRNA [NM_001280]	-1.69655		FAM23A	Homo sapiens family with sequence similarity 23, member A (FAM23A), mRNA [NM_001098844]	1.64126		KDM5B	Homo sapiens lysine (K)-specific demethylase 5B (KDM5B), mRNA [NM_006618]	-1.59999
BX099599 Soares_testis_NHT Homo sapiens cDNA clone IMAGp998H173559, mRNA sequence [BX099599]	BX099599 Soares_testis_NHT Homo sapiens cDNA clone IMAGp998H173559, mRNA sequence [BX099599]	14.6749		CXCL3	Homo sapiens chemokine (C-X-C motif) ligand 3 (CXCL3), mRNA [NM_002090]	4.09972		DDX6	Homo sapiens DEAD (Asp-Glu-Ala-Asp) box polypeptide 6 (DDX6), mRNA [NM_004397]	-1.53304		CLEC4G	Homo sapiens C-type lectin domain family 4, member G (CLEC4G), mRNA [NM_198492]	1.49858		FAM83H	Homo sapiens family with sequence similarity 83, member H (FAM83H), mRNA [NM_198488]	-1.50876		KIAA1239	Homo sapiens KIAA1239 (KIAA1239), mRNA [NM_001144990]	-1.66042
BZRAP1	Homo sapiens benzodiazapine receptor (peripheral) associated protein 1 (BZRAP1), transcript variant 1, mRNA [NM_004758]	16.4742		CXCR4	Homo sapiens chemokine (C-X-C motif) receptor 4 (CXCR4), transcript variant 1, mRNA [NM_001008540]	-1.71128		DKK1	Homo sapiens dickkopf homolog 1 (Xenopus laevis) (DKK1), mRNA [NM_012242]	-5.69936		CLIC4	Homo sapiens chloride intracellular channel 4 (CLIC4), nuclear gene encoding mitochondrial protein, mRNA [NM_013943]	-1.52309		FBXO27	Homo sapiens F-box protein 27 (FBXO27), mRNA [NM_178820]	112.806		KIAA1919	Homo sapiens KIAA1919 (KIAA1919), mRNA [NM_153369]	-1.488
C11orf30	Homo sapiens chromosome 11 open reading frame 30 (C11orf30), mRNA [NM_020193]	18.0978		CYP1B1	Homo sapiens cytochrome P450, family 1, subfamily B, polypeptide 1 (CYP1B1), mRNA [NM_000104]	1.58505		DNAJB5	Homo sapiens DnaJ (Hsp40) homolog, subfamily B, member 5 (DNAJB5), transcript variant 3, mRNA [NM_012266]	41.3052		CLPTM1L	Homo sapiens CLPTM1-like (CLPTM1L), mRNA [NM_030782]	63.1101		FCRL4	Homo sapiens Fc receptor-like 4 (FCRL4), mRNA [NM_031282]	50.225		KRT14	Homo sapiens keratin 14 (KRT14), mRNA [NM_000526]	-1.52376
C11orf64	Homo sapiens chromosome 11 open reading frame 64 (C11orf64), non-coding RNA [NR_026946]	1.61736		DCAF8	Homo sapiens DDB1 and CUL4 associated factor 8 (DCAF8), transcript variant 1, mRNA [NM_015726]	-1.59917		DOCK5	Homo sapiens dedicator of cytokinesis 5 (DOCK5), mRNA [NM_024940]	-1.78834		CLSTN3	Homo sapiens calsyntenin 3 (CLSTN3), mRNA [NM_014718]	1.51856		FLT3	Homo sapiens fms-related tyrosine kinase 3 (FLT3), mRNA [NM_004119]	12.3081		KRT17	Homo sapiens keratin 17 (KRT17), mRNA [NM_000422]	-1.51778
C14orf183	Homo sapiens chromosome 14 open reading frame 183 (C14orf183), mRNA [NM_001014830]	1.51757		DCUN1D3	Homo sapiens DCN1, defective in cullin neddylation 1, domain containing 3 (S. cerevisiae) (DCUN1D3), mRNA [NM_173475]	-1.56493		DOK2	Homo sapiens docking protein 2, 56kDa (DOK2), mRNA [NM_003974]	-1.52404		CLTCL1	Homo sapiens clathrin, heavy chain-like 1 (CLTCL1), transcript variant 1, mRNA [NM_007098]	-1.71143		FMO5	Homo sapiens flavin containing monooxygenase 5 (FMO5), transcript variant 1, mRNA [NM_001461]	4.85936		LDLRAP1	Homo sapiens low density lipoprotein receptor adaptor protein 1 (LDLRAP1), mRNA [NM_015627]	-1.51257
C15orf59	Homo sapiens chromosome 15 open reading frame 59 (C15orf59), mRNA [NM_001039614]	47.2774		DDIT3	Homo sapiens DNA-damage-inducible transcript 3 (DDIT3), transcript variant 5, mRNA [NM_004083]	-1.82763		DUSP1	Homo sapiens dual specificity phosphatase 1 (DUSP1), mRNA [NM_004417]	-2.15198		CNBP	Homo sapiens CCHC-type zinc finger, nucleic acid binding protein (CNBP), transcript variant 1, mRNA [NM_001127192]	-3.92264		FSIP2	Homo sapiens fibrous sheath interacting protein 2 (FSIP2), mRNA [NM_173651]	8.26415		MAP3K8	Homo sapiens mitogen-activated protein kinase kinase kinase 8 (MAP3K8), mRNA [NM_005204]	1.77904
C17orf60	Homo sapiens chromosome 17 open reading frame 60 (C17orf60), mRNA [NM_001085423]	-1.54718		DDX6	Homo sapiens DEAD (Asp-Glu-Ala-Asp) box polypeptide 6 (DDX6), mRNA [NM_004397]	-1.6874		DUSP8	Homo sapiens dual specificity phosphatase 8 (DUSP8), mRNA [NM_004420]	-1.57923		CNOT10	Homo sapiens CCR4-NOT transcription complex, subunit 10 (CNOT10), mRNA [NM_015442]	9.24773		FTO	Homo sapiens fat mass and obesity associated (FTO), mRNA [NM_001080432]	130.331		MKNK2	Homo sapiens MAP kinase interacting serine/threonine kinase 2 (MKNK2), transcript variant 2, mRNA [NM_199054]	-1.59354
C17orf70	Homo sapiens chromosome 17 open reading frame 70 (C17orf70), transcript variant 2, mRNA [NM_025161]	4.18974		DGKK	Homo sapiens diacylglycerol kinase, kappa (DGKK), mRNA [NM_001013742]	3.10034		DUSP9	Homo sapiens dual specificity phosphatase 9 (DUSP9), mRNA [NM_001395]	71.0543		CNOT7	Homo sapiens CCR4-NOT transcription complex, subunit 7 (CNOT7), transcript variant 1, mRNA [NM_013354]	1.55469		G3BP1	GTPase activating protein (SH3 domain) binding protein 1 [Source:HGNC Symbol;Acc:30292] [ENST00000394123]	37.1799		MPP1	Homo sapiens membrane protein, palmitoylated 1, 55kDa (MPP1), transcript variant 3, mRNA [NM_001166461]	-1.53991
C17orf82	Homo sapiens chromosome 17 open reading frame 82 (C17orf82), mRNA [NM_203425]	13.2049		DHRS2	Homo sapiens dehydrogenase/reductase (SDR family) member 2 (DHRS2), transcript variant 1, mRNA [NM_182908]	-1.62724		EBLN2	Homo sapiens endogenous Borna-like N element-2 (EBLN2), mRNA [NM_018029]	5.04472		CNOT8	Homo sapiens CCR4-NOT transcription complex, subunit 8 (CNOT8), mRNA [NM_004779]	-1.49921		GATA3	Homo sapiens GATA binding protein 3 (GATA3), transcript variant 1, mRNA [NM_001002295]	-2.1313		NANOS1	Homo sapiens nanos homolog 1 (Drosophila) (NANOS1), mRNA [NM_199461]	-2.13199
C1orf172	Homo sapiens chromosome 1 open reading frame 172 (C1orf172), mRNA [NM_152365]	2.67285		DLX2	Homo sapiens distal-less homeobox 2 (DLX2), mRNA [NM_004405]	-2.73582		EGFR	Homo sapiens epidermal growth factor receptor (EGFR), transcript variant 1, mRNA [NM_005228]	-1.52256		CNPY3	Homo sapiens canopy 3 homolog (zebrafish) (CNPY3), mRNA [NM_006586]	63.2481		GPM6A	Homo sapiens glycoprotein M6A (GPM6A), transcript variant 2, mRNA [NM_201591]	31.0727		NAV1	Homo sapiens neuron navigator 1 (NAV1), transcript variant 1, mRNA [NM_020443]	6.68765
C1QTNF3	Homo sapiens C1q and tumor necrosis factor related protein 3 (C1QTNF3), transcript variant 2, mRNA [NM_181435]	1.65176		DNAJB5	Homo sapiens DnaJ (Hsp40) homolog, subfamily B, member 5 (DNAJB5), transcript variant 3, mRNA [NM_012266]	7.74653		EGR2	Homo sapiens early growth response 2 (EGR2), transcript variant 1, mRNA [NM_000399]	-1.8429		CNTNAP1	Homo sapiens contactin associated protein 1 (CNTNAP1), mRNA [NM_003632]	-1.54357		GPR18	Homo sapiens G protein-coupled receptor 18 (GPR18), transcript variant 1, mRNA [NM_005292]	2.22104		NFKBIA	Homo sapiens nuclear factor of kappa light polypeptide gene enhancer in B-cells inhibitor, alpha (NFKBIA), mRNA [NM_020529]	3.05575
C2orf71	Homo sapiens chromosome 2 open reading frame 71 (C2orf71), mRNA [NM_001029883]	19.2147		DUSP1	Homo sapiens dual specificity phosphatase 1 (DUSP1), mRNA [NM_004417]	-2.46504		ELF1	Homo sapiens E74-like factor 1 (ets domain transcription factor) (ELF1), transcript variant 1, mRNA [NM_172373]	-1.70992		COL28A1	Homo sapiens collagen, type XXVIII, alpha 1 (COL28A1), mRNA [NM_001037763]	-1.53002		GPRIN1	Homo sapiens G protein regulated inducer of neurite outgrowth 1 (GPRIN1), mRNA [NM_052899]	86.2548		NOTCH1	Homo sapiens notch 1 (NOTCH1), mRNA [NM_017617]	-1.75581
C4orf17	Homo sapiens chromosome 4 open reading frame 17 (C4orf17), mRNA [NM_032149]	1.59434		DUSP10	Homo sapiens dual specificity phosphatase 10 (DUSP10), transcript variant 1, mRNA [NM_007207]	-2.25899		EN2	Homo sapiens engrailed homeobox 2 (EN2), mRNA [NM_001427]	1.63677		COL4A3BP	Homo sapiens collagen, type IV, alpha 3 (Goodpasture antigen) binding protein (COL4A3BP), transcript variant 3, mRNA [NM_001130105]	67.8817		GPSM1	Homo sapiens G-protein signaling modulator 1 (GPSM1), transcript variant 2, mRNA [NM_015597]	81.8645		NR0B1	Homo sapiens nuclear receptor subfamily 0, group B, member 1 (NR0B1), mRNA [NM_000475]	1.48213
C4orf31	Homo sapiens chromosome 4 open reading frame 31 (C4orf31), mRNA [NM_024574]	58.7932		DUSP2	Homo sapiens dual specificity phosphatase 2 (DUSP2), mRNA [NM_004418]	-1.52504		EPB49	Homo sapiens erythrocyte membrane protein band 4.9 (dematin) (EPB49), transcript variant 1, mRNA [NM_001978]	18.7337		COMMD7	Homo sapiens COMM domain containing 7 (COMMD7), transcript variant 1, mRNA [NM_053041]	-1.52306		GYPA	Homo sapiens glycophorin A (MNS blood group) (GYPA), mRNA [NM_002099]	1.64137		NRK	Homo sapiens Nik related kinase (NRK), mRNA [NM_198465]	-1.92099
C5orf28	Homo sapiens chromosome 5 open reading frame 28 (C5orf28), mRNA [NM_022483]	-1.54018		DUSP5	Homo sapiens dual specificity phosphatase 5 (DUSP5), mRNA [NM_004419]	-1.82061		ERBB2	Homo sapiens v-erb-b2 erythroblastic leukemia viral oncogene homolog 2, neuro/glioblastoma derived oncogene homolog (avian) (ERBB2), transcript variant 2, mRNA [NM_001005862]	3.03244		CPA6	Homo sapiens carboxypeptidase A6 (CPA6), mRNA [NM_020361]	34.2168		HBS1L	Homo sapiens HBS1-like (S. cerevisiae) (HBS1L), transcript variant 3, mRNA [NM_001145207]	-1.60949		OR56A4	Homo sapiens olfactory receptor, family 56, subfamily A, member 4 (OR56A4), mRNA [NM_001005179]	-2.08893
C5orf38	Homo sapiens chromosome 5 open reading frame 38 (C5orf38), mRNA [NM_178569]	17.9557		DUSP8	Homo sapiens dual specificity phosphatase 8 (DUSP8), mRNA [NM_004420]	-1.57662		ERBB2	Homo sapiens c-ERBB-2 mRNA, 5' UTR. [AB025286]	68.4261		CRISPLD2	Homo sapiens cysteine-rich secretory protein LCCL domain containing 2 (CRISPLD2), mRNA [NM_031476]	1.8414		HCN2	Homo sapiens hyperpolarization activated cyclic nucleotide-gated potassium channel 2 (HCN2), mRNA [NM_001194]	47.6862		OSGIN1	Homo sapiens oxidative stress induced growth inhibitor 1 (OSGIN1), transcript variant 1, mRNA [NM_013370]	-1.49761
C5orf41	Homo sapiens chromosome 5 open reading frame 41 (C5orf41), transcript variant 1, mRNA [NM_153607]	-1.61626		DUSP9	Homo sapiens dual specificity phosphatase 9 (DUSP9), mRNA [NM_001395]	64.9272		ERRFI1	Homo sapiens ERBB receptor feedback inhibitor 1 (ERRFI1), mRNA [NM_018948]	-2.22808		CROCCP2	Homo sapiens ciliary rootlet coiled-coil, rootletin pseudogene 2 (CROCCP2), non-coding RNA [NR_026752]	1.61974		HES3	Homo sapiens hairy and enhancer of split 3 (Drosophila) (HES3), mRNA [NM_001024598]	1.56826		PARP8	Homo sapiens poly (ADP-ribose) polymerase family, member 8 (PARP8), transcript variant 2, mRNA [NM_024615]	1.50353
C7orf51	Homo sapiens chromosome 7 open reading frame 51 (C7orf51), mRNA [NM_173564]	48.8716		ECEL1	Homo sapiens endothelin converting enzyme-like 1 (ECEL1), mRNA [NM_004826]	2.17645		ESR2	Homo sapiens estrogen receptor 2 (ER beta) (ESR2), transcript variant a, mRNA [NM_001437]	-1.71719		CRYGD	Homo sapiens crystallin, gamma D (CRYGD), mRNA [NM_006891]	-1.69778		HES5	Homo sapiens hairy and enhancer of split 5 (Drosophila) (HES5), mRNA [NM_001010926]	21.5532		PAX4	Homo sapiens paired box 4 (PAX4), mRNA [NM_006193]	1.505
C9orf106	Homo sapiens chromosome 9 open reading frame 106 (C9orf106), mRNA [NM_001012715]	7.63792		EFNA1	Homo sapiens ephrin-A1 (EFNA1), transcript variant 1, mRNA [NM_004428]	-1.6332		ETS1	Homo sapiens v-ets erythroblastosis virus E26 oncogene homolog 1 (avian) (ETS1), transcript variant 2, mRNA [NM_005238]	1.58411		CSH1	Homo sapiens chorionic somatomammotropin hormone 1 (placental lactogen) (CSH1), transcript variant 2, mRNA [NM_022640]	-1.51789		HSD11B2	Homo sapiens hydroxysteroid (11-beta) dehydrogenase 2 (HSD11B2), mRNA [NM_000196]	16.2009		PCDHB6	Homo sapiens protocadherin beta 6 (PCDHB6), mRNA [NM_018939]	-2.48139
C9orf139	Homo sapiens chromosome 9 open reading frame 139 (C9orf139), mRNA [NM_207511]	19.309		EGFEM1P	Homo sapiens EGF-like and EMI domain containing 1, pseudogene (EGFEM1P), non-coding RNA [NR_021485]	2.26726		FAM107B	Homo sapiens family with sequence similarity 107, member B (FAM107B), mRNA [NM_031453]	1.55162		CSNK2A1	Homo sapiens casein kinase 2, alpha 1 polypeptide (CSNK2A1), transcript variant 1, mRNA [NM_177559]	-1.57279		HSD17B7	Homo sapiens hydroxysteroid (17-beta) dehydrogenase 7 (HSD17B7), mRNA [NM_016371]	98.385		PDGFD	Homo sapiens platelet derived growth factor D (PDGFD), transcript variant 1, mRNA [NM_025208]	-1.63342
C9orf66	Homo sapiens chromosome 9 open reading frame 66 (C9orf66), mRNA [NM_152569]	1.61056		EGFR	Homo sapiens epidermal growth factor receptor (EGFR), transcript variant 2, mRNA [NM_201282]	-1.60547		FAM122A	Homo sapiens family with sequence similarity 122A (FAM122A), mRNA [NM_138333]	-1.52364		CTAGE1	Homo sapiens cutaneous T-cell lymphoma-associated antigen 1 (CTAGE1), transcript variant 1, mRNA [NM_172241]	1.99308		HSF1	Homo sapiens heat shock transcription factor 1 (HSF1), mRNA [NM_005526]	1.74261		PDLIM2	Homo sapiens PDZ and LIM domain 2 (mystique) (PDLIM2), transcript variant 3, mRNA [NM_198042]	-1.50685
CACNA1H	Homo sapiens calcium channel, voltage-dependent, T type, alpha 1H subunit (CACNA1H), transcript variant 1, mRNA [NM_021098]	24.5257		EGLN3	Homo sapiens egl nine homolog 3 (C. elegans) (EGLN3), mRNA [NM_022073]	-1.54781		FAM178B	Homo sapiens family with sequence similarity 178, member B (FAM178B), transcript variant A, mRNA [NM_001122646]	37.2967		CTPS2	Homo sapiens CTP synthase II (CTPS2), transcript variant 2, mRNA [NM_175859]	1.58865		HSPD1	Homo sapiens heat shock 60kDa protein 1 (chaperonin) (HSPD1), nuclear gene encoding mitochondrial protein, transcript variant 1, mRNA [NM_002156]	23.3055		PDLIM7	Homo sapiens PDZ and LIM domain 7 (enigma) (PDLIM7), transcript variant 1, mRNA [NM_005451]	-1.63222
CAGH1 alternate open reading frameHCG21634cDNA FLJ59043 ;; [Source:UniProtKB/TrEMBL;Acc:O15420] [ENST00000407384]	CAGH1 alternate open reading frameHCG21634cDNA FLJ59043 ;; [Source:UniProtKB/TrEMBL;Acc:O15420] [ENST00000407384]	47.387		EGR2	Homo sapiens early growth response 2 (EGR2), transcript variant 1, mRNA [NM_000399]	-3.90812		FAM53C	Homo sapiens family with sequence similarity 53, member C (FAM53C), transcript variant 2, mRNA [NM_016605]	-1.66757		CWH43	Homo sapiens cell wall biogenesis 43 C-terminal homolog (S. cerevisiae) (CWH43), mRNA [NM_025087]	1.53652		HTR1E	Homo sapiens 5-hydroxytryptamine (serotonin) receptor 1E (HTR1E), mRNA [NM_000865]	3.09563		PFDN6	Homo sapiens prefoldin subunit 6 (PFDN6), transcript variant 2, mRNA [NM_014260]	1.47604
CALCR	Homo sapiens calcitonin receptor (CALCR), transcript variant 2, mRNA [NM_001742]	37.892		EIF2AK3	Homo sapiens eukaryotic translation initiation factor 2-alpha kinase 3 (EIF2AK3), mRNA [NM_004836]	-1.66951		FAM76A	Homo sapiens family with sequence similarity 76, member A (FAM76A), transcript variant 1, mRNA [NM_001143912]	1.5938		CXCL13	Homo sapiens chemokine (C-X-C motif) ligand 13 (CXCL13), mRNA [NM_006419]	126.663		IDI2	Homo sapiens isopentenyl-diphosphate delta isomerase 2 (IDI2), mRNA [NM_033261]	91.7498		PLCG1	Homo sapiens phospholipase C, gamma 1 (PLCG1), transcript variant 1, mRNA [NM_002660]	-1.48247
CANX	Homo sapiens calnexin (CANX), transcript variant 1, mRNA [NM_001746]	-1.53592		ELL	Homo sapiens elongation factor RNA polymerase II (ELL), mRNA [NM_006532]	-1.92546		FAM98B	Homo sapiens family with sequence similarity 98, member B (FAM98B), transcript variant 2, mRNA [NM_001042429]	2.87463		CXCL14	Homo sapiens chemokine (C-X-C motif) ligand 14 (CXCL14), mRNA [NM_004887]	1.68395		IFNA7	Homo sapiens interferon, alpha 7 (IFNA7), mRNA [NM_021057]	-1.5311		PLCXD3	Homo sapiens phosphatidylinositol-specific phospholipase C, X domain containing 3 (PLCXD3), mRNA [NM_001005473]	-1.66019
CAPZB	Homo sapiens capping protein (actin filament) muscle Z-line, beta (CAPZB), mRNA [NM_004930]	-1.58539		EMX1	Homo sapiens empty spiracles homeobox 1 (EMX1), mRNA [NM_004097]	1.73472		FASTK	Homo sapiens Fas-activated serine/threonine kinase (FASTK), transcript variant 1, mRNA [NM_006712]	2.95365		CXCR3	Homo sapiens chemokine (C-X-C motif) receptor 3 (CXCR3), transcript variant A, mRNA [NM_001504]	-1.70772		IGFBP2	Homo sapiens insulin-like growth factor binding protein 2, 36kDa (IGFBP2), mRNA [NM_000597]	77.6802		PPFIA3	Homo sapiens protein tyrosine phosphatase, receptor type, f polypeptide (PTPRF), interacting protein (liprin), alpha 3 (PPFIA3), mRNA [NM_003660]	-1.49706
CASK	Homo sapiens calcium/calmodulin-dependent serine protein kinase (MAGUK family) (CASK), transcript variant 1, mRNA [NM_003688]	-1.55364		ENHO	Homo sapiens energy homeostasis associated (ENHO), mRNA [NM_198573]	1.77719		FBXL17	Homo sapiens F-box and leucine-rich repeat protein 17 (FBXL17), mRNA [NM_001163315]	1.52132		CYLC1	Homo sapiens cylicin, basic protein of sperm head cytoskeleton 1 (CYLC1), mRNA [NM_021118]	-1.83776		IGFBP3	Homo sapiens insulin-like growth factor binding protein 3 (IGFBP3), transcript variant 1, mRNA [NM_001013398]	72.3013		PPFIBP1	Homo sapiens PTPRF interacting protein, binding protein 1 (liprin beta 1) (PPFIBP1), transcript variant 2, mRNA [NM_177444]	-1.53749
cathepsin L1 [Source:HGNC Symbol;Acc:2537] [ENST00000342020]	cathepsin L1 [Source:HGNC Symbol;Acc:2537] [ENST00000342020]	1.6797		EPB49	Homo sapiens erythrocyte membrane protein band 4.9 (dematin) (EPB49), transcript variant 1, mRNA [NM_001978]	22.1725		FILIP1L	Homo sapiens filamin A interacting protein 1-like (FILIP1L), transcript variant 1, mRNA [NM_182909]	-2.2671		CYP19A1	Homo sapiens cytochrome P450, family 19, subfamily A, polypeptide 1 (CYP19A1), transcript variant 2, mRNA [NM_031226]	5.24603		IL26	Homo sapiens interleukin 26 (IL26), mRNA [NM_018402]	77.4432		PRSS1	Homo sapiens protease, serine, 1 (trypsin 1) (PRSS1), mRNA [NM_002769]	-1.62192
CBX2	Homo sapiens chromobox homolog 2 (CBX2), transcript variant 2, mRNA [NM_032647]	34.9243		EPHA2	Homo sapiens EPH receptor A2 (EPHA2), mRNA [NM_004431]	-1.6118		FLJ43860	Homo sapiens FLJ43860 protein (FLJ43860), mRNA [NM_207414]	11.1238		CYP2A13	Homo sapiens cytochrome P450, family 2, subfamily A, polypeptide 13 (CYP2A13), mRNA [NM_000766]	4.28383		IL33	Homo sapiens interleukin 33 (IL33), transcript variant 1, mRNA [NM_033439]	-1.58606		PRSS22	Homo sapiens protease, serine, 22 (PRSS22), mRNA [NM_022119]	-1.49164
CCDC28B	Homo sapiens coiled-coil domain containing 28B (CCDC28B), mRNA [NM_024296]	48.3619		EPS8L2	Homo sapiens EPS8-like 2 (EPS8L2), mRNA [NM_022772]	4.42867		FOSB	Homo sapiens FBJ murine osteosarcoma viral oncogene homolog B (FOSB), transcript variant 1, mRNA [NM_006732]	-1.92432		DAG1	Homo sapiens dystroglycan 1 (dystrophin-associated glycoprotein 1) (DAG1), transcript variant 2, mRNA [NM_004393]	-1.5797		INA	Homo sapiens internexin neuronal intermediate filament protein, alpha (INA), mRNA [NM_032727]	-2.17769		PTH2	Homo sapiens parathyroid hormone 2 (PTH2), mRNA [NM_178449]	-1.82368
CCL20	Homo sapiens chemokine (C-C motif) ligand 20 (CCL20), transcript variant 1, mRNA [NM_004591]	5.68358		EPT1	Homo sapiens ethanolaminephosphotransferase 1 (CDP-ethanolamine-specific) (EPT1), mRNA [NM_033505]	-1.51869		FOXA1	Homo sapiens forkhead box A1 (FOXA1), mRNA [NM_004496]	-1.65302		DARC	Homo sapiens Duffy blood group, chemokine receptor (DARC), transcript variant 2, mRNA [NM_002036]	-1.76994		INSM1	Homo sapiens insulinoma-associated 1 (INSM1), mRNA [NM_002196]	20.261		PTPN21	Homo sapiens protein tyrosine phosphatase, non-receptor type 21 (PTPN21), mRNA [NM_007039]	-1.50812
CCNG2	Homo sapiens cyclin G2 (CCNG2), mRNA [NM_004354]	-1.6365		ERBB2	Homo sapiens v-erb-b2 erythroblastic leukemia viral oncogene homolog 2, neuro/glioblastoma derived oncogene homolog (avian) (ERBB2), transcript variant 2, mRNA [NM_001005862]	1.57795		FOXC1	Homo sapiens forkhead box C1 (FOXC1), mRNA [NM_001453]	-1.79751		DBI	Homo sapiens diazepam binding inhibitor (GABA receptor modulator, acyl-CoA binding protein) (DBI), transcript variant 2, mRNA [NM_001079863]	-1.66293		IRG1	immunoresponsive 1 homolog (mouse) [Source:HGNC Symbol;Acc:33904] [ENST00000449753]	78.2544		PTPN6	Homo sapiens protein tyrosine phosphatase, non-receptor type 6 (PTPN6), transcript variant 1, mRNA [NM_002831]	-1.5238
CCNL2	Homo sapiens cyclin L2 (CCNL2), transcript variant 1, mRNA [NM_030937]	3.12843		ERBB2	Homo sapiens c-ERBB-2 mRNA, 5' UTR. [AB025286]	37.1026		FRMD5	Homo sapiens FERM domain containing 5 (FRMD5), transcript variant 2, mRNA [NM_032892]	-1.75236		DBR1	Homo sapiens debranching enzyme homolog 1 (S. cerevisiae) (DBR1), mRNA [NM_016216]	-2.01625		KIAA1530	Homo sapiens KIAA1530 (KIAA1530), mRNA [NM_020894]	-2.9742		RASGRF1	Homo sapiens Ras protein-specific guanine nucleotide-releasing factor 1 (RASGRF1), transcript variant 1, mRNA [NM_002891]	-1.77504
CD300LG	Homo sapiens CD300 molecule-like family member g (CD300LG), transcript variant 1, mRNA [NM_145273]	19.8981		ERRFI1	Homo sapiens ERBB receptor feedback inhibitor 1 (ERRFI1), mRNA [NM_018948]	-1.64859		FZD9	Homo sapiens frizzled homolog 9 (Drosophila) (FZD9), mRNA [NM_003508]	7.48222		DCHS1	Homo sapiens dachsous 1 (Drosophila) (DCHS1), mRNA [NM_003737]	-1.73318		KLKB1	Homo sapiens kallikrein B, plasma (Fletcher factor) 1 (KLKB1), mRNA [NM_000892]	15.9005		RPGR	Homo sapiens retinitis pigmentosa GTPase regulator (RPGR), transcript variant A, mRNA [NM_000328]	-1.55542
CD83	Homo sapiens CD83 molecule (CD83), transcript variant 1, mRNA [NM_004233]	2.98601		EXT1	Homo sapiens exostosin 1 (EXT1), mRNA [NM_000127]	-1.51485		GABPB1	Homo sapiens GA binding protein transcription factor, beta subunit 1 (GABPB1), transcript variant gamma-1, mRNA [NM_002041]	-1.62941		DEFB127	Homo sapiens defensin, beta 127 (DEFB127), mRNA [NM_139074]	15.9097		KRTAP4-1	Homo sapiens keratin associated protein 4-1 (KRTAP4-1), mRNA [NM_033060]	-1.57033		RREB1	Homo sapiens ras responsive element binding protein 1 (RREB1), transcript variant 1, mRNA [NM_001003699]	1.66991
CDK12	Homo sapiens cyclin-dependent kinase 12 (CDK12), transcript variant 1, mRNA [NM_016507]	3.43893		F10	Homo sapiens coagulation factor X (F10), mRNA [NM_000504]	2.78466		GADD45A	Homo sapiens growth arrest and DNA-damage-inducible, alpha (GADD45A), transcript variant 1, mRNA [NM_001924]	-1.60918		DENND1A	Homo sapiens DENN/MADD domain containing 1A (DENND1A), transcript variant 1, mRNA [NM_020946]	68.5994		LIPT1	Homo sapiens lipoyltransferase 1 (LIPT1), nuclear gene encoding mitochondrial protein, transcript variant 3, mRNA [NM_145197]	32.7079		SDR16C5	Homo sapiens short chain dehydrogenase/reductase family 16C, member 5 (SDR16C5), mRNA [NM_138969]	1.67865
CDK16	Homo sapiens cyclin-dependent kinase 16 (CDK16), transcript variant 1, mRNA [NM_006201]	12.8962		FAM118A	Homo sapiens family with sequence similarity 118, member A (FAM118A), transcript variant 2, mRNA [NM_017911]	-1.542		GADD45B	Homo sapiens growth arrest and DNA-damage-inducible, beta (GADD45B), mRNA [NM_015675]	-1.83974		DGCR6L	Homo sapiens DiGeorge syndrome critical region gene 6-like (DGCR6L), mRNA [NM_033257]	1.55936		LRP1	Homo sapiens low density lipoprotein receptor-related protein 1 (LRP1), mRNA [NM_002332]	9.03203		SEMA7A	Homo sapiens semaphorin 7A, GPI membrane anchor (John Milton Hagen blood group) (SEMA7A), transcript variant 1, mRNA [NM_003612]	1.50426
CDKN1B	Homo sapiens cyclin-dependent kinase inhibitor 1B (p27, Kip1) (CDKN1B), mRNA [NM_004064]	-1.68754		FAM123C	Homo sapiens family with sequence similarity 123C (FAM123C), transcript variant 1, mRNA [NM_152698]	2.38171		GDAP2	Homo sapiens ganglioside induced differentiation associated protein 2 (GDAP2), transcript variant 1, mRNA [NM_017686]	-1.57219		DHRS11	Homo sapiens dehydrogenase/reductase (SDR family) member 11 (DHRS11), mRNA [NM_024308]	-1.58167		LRTM1	Homo sapiens leucine-rich repeats and transmembrane domains 1 (LRTM1), mRNA [NM_020678]	3.05104		SERPINB12	Homo sapiens serpin peptidase inhibitor, clade B (ovalbumin), member 12 (SERPINB12), mRNA [NM_080474]	1.73424
CDKN2A	Homo sapiens cyclin-dependent kinase inhibitor 2A (melanoma, p16, inhibits CDK4) (CDKN2A), transcript variant 1, mRNA [NM_000077]	7.07171		FAM151A	Homo sapiens family with sequence similarity 151, member A (FAM151A), mRNA [NM_176782]	-1.55251		GEM	Homo sapiens GTP binding protein overexpressed in skeletal muscle (GEM), transcript variant 1, mRNA [NM_005261]	-2.13317		DHRS7C	Homo sapiens dehydrogenase/reductase (SDR family) member 7C (DHRS7C), mRNA [NM_001105571]	2.0663		MAL	Homo sapiens mal, T-cell differentiation protein (MAL), transcript variant a, mRNA [NM_002371]	26.5352		SERPINE1	Homo sapiens serpin peptidase inhibitor, clade E (nexin, plasminogen activator inhibitor type 1), member 1 (SERPINE1), transcript variant 1, mRNA [NM_000602]	-1.79137
CDNA FLJ26601 fis, clone LVR00207 [Source:UniProtKB/TrEMBL;Acc:Q6ZP34] [ENST00000397190]	CDNA FLJ26601 fis, clone LVR00207 [Source:UniProtKB/TrEMBL;Acc:Q6ZP34] [ENST00000397190]	1.53867		FAM178B	Homo sapiens family with sequence similarity 178, member B (FAM178B), transcript variant A, mRNA [NM_001122646]	8.98224		GFOD1	Homo sapiens glucose-fructose oxidoreductase domain containing 1 (GFOD1), mRNA [NM_018988]	-1.54478		DLC1	Homo sapiens deleted in liver cancer 1 (DLC1), transcript variant 3, mRNA [NM_024767]	106.553		MCF2	MCF.2 cell line derived transforming sequence-like [Source:HGNC Symbol;Acc:14576] [ENST00000397036]	18.9112		SHISA6	Homo sapiens shisa homolog 6 (Xenopus laevis) (SHISA6), transcript variant 1, mRNA [NM_207386]	-1.58634
CELF3	Homo sapiens CUGBP, Elav-like family member 3 (CELF3), transcript variant 3, mRNA [NM_001172649]	1.73176		FAM53C	Homo sapiens family with sequence similarity 53, member C (FAM53C), transcript variant 2, mRNA [NM_016605]	-1.7688		GGT6	Homo sapiens gamma-glutamyltransferase 6 (GGT6), transcript variant 2, mRNA [NM_153338]	2.99899		DMRT3	Homo sapiens doublesex and mab-3 related transcription factor 3 (DMRT3), mRNA [NM_021240]	1.60253		MEGF10	Homo sapiens multiple EGF-like-domains 10 (MEGF10), mRNA [NM_032446]	26.8128		SLC12A4	Homo sapiens solute carrier family 12 (potassium/chloride transporters), member 4 (SLC12A4), transcript variant 1, mRNA [NM_005072]	-1.59107
CFB	Homo sapiens complement factor B (CFB), mRNA [NM_001710]	1.53969		FBXL17	Homo sapiens F-box and leucine-rich repeat protein 17 (FBXL17), mRNA [NM_001163315]	2.0863		GM2A	Homo sapiens GM2 ganglioside activator (GM2A), transcript variant 1, mRNA [NM_000405]	19.2022		DNAJB1	Homo sapiens DnaJ (Hsp40) homolog, subfamily B, member 1 (DNAJB1), mRNA [NM_006145]	1.68348		MPDZ	Homo sapiens multiple PDZ domain protein (MPDZ), mRNA [NM_003829]	91.591		SLFNL1	Homo sapiens schlafen-like 1 (SLFNL1), transcript variant 1, mRNA [NM_144990]	-1.59851
CLCA1	Homo sapiens chloride channel accessory 1 (CLCA1), mRNA [NM_001285]	2.54958		FBXL7	Homo sapiens F-box and leucine-rich repeat protein 7 (FBXL7), mRNA [NM_012304]	1.87259		GRASP	Homo sapiens GRP1 (general receptor for phosphoinositides 1)-associated scaffold protein (GRASP), mRNA [NM_181711]	9.58664		DNAJC11	Homo sapiens DnaJ (Hsp40) homolog, subfamily C, member 11 (DNAJC11), mRNA [NM_018198]	-1.61762		MPZ	Homo sapiens myelin protein zero (MPZ), mRNA [NM_000530]	5.25686		SMEK1	Homo sapiens SMEK homolog 1, suppressor of mek1 (Dictyostelium) (SMEK1), mRNA [NM_032560]	3.25014
CLCF1	Homo sapiens cardiotrophin-like cytokine factor 1 (CLCF1), transcript variant 1, mRNA [NM_013246]	1.5673		FBXO33	Homo sapiens F-box protein 33 (FBXO33), mRNA [NM_203301]	-1.57543		GSTTP2	Homo sapiens glutathione S-transferase theta pseudogene 2 (GSTTP2), non-coding RNA [NR_003082]	2.48755		DNAJC24	Homo sapiens DnaJ (Hsp40) homolog, subfamily C, member 24 (DNAJC24), mRNA [NM_181706]	-1.52816		MS4A5	Homo sapiens membrane-spanning 4-domains, subfamily A, member 5 (MS4A5), mRNA [NM_023945]	-1.52344		SNHG4	Homo sapiens small nucleolar RNA host gene 4 (non-protein coding) (SNHG4), transcript variant 1, non-coding RNA [NR_003141]	8.55618
CLDN12	Homo sapiens claudin 12 (CLDN12), transcript variant 3, mRNA [NM_012129]	-1.52024		FGF6	Homo sapiens fibroblast growth factor 6 (FGF6), mRNA [NM_020996]	-1.52672		HBEGF	Homo sapiens heparin-binding EGF-like growth factor (HBEGF), mRNA [NM_001945]	-2.25164		DNAL1	Homo sapiens dynein, axonemal, light chain 1 (DNAL1), transcript variant 1, mRNA [NM_031427]	-1.60425		MTA1	Homo sapiens metastasis associated 1 (MTA1), mRNA [NM_004689]	4.75156		SSC5D	Homo sapiens scavenger receptor cysteine-rich glycoprotein (SSC5D), transcript variant 1, mRNA [NM_001144950]	1.50929
CNN3	Homo sapiens calponin 3, acidic (CNN3), mRNA [NM_001839]	1.5206		FGFR1OP2	Homo sapiens FGFR1 oncogene partner 2 (FGFR1OP2), transcript variant 3, mRNA [NM_001171888]	-1.58266		HKDC1	Homo sapiens hexokinase domain containing 1 (HKDC1), mRNA [NM_025130]	-1.73773		DOCK2	Homo sapiens dedicator of cytokinesis 2 (DOCK2), mRNA [NM_004946]	3.75158		MUC7	Homo sapiens mucin 7, secreted (MUC7), transcript variant 3, mRNA [NM_152291]	6.11987		STAB1	Homo sapiens stabilin 1 (STAB1), mRNA [NM_015136]	-1.76786
CNOT7	Homo sapiens CCR4-NOT transcription complex, subunit 7 (CNOT7), transcript variant 2, mRNA [NM_054026]	-1.63603		FILIP1L	Homo sapiens filamin A interacting protein 1-like (FILIP1L), transcript variant 1, mRNA [NM_182909]	-1.64615		HNRNPUL2	Homo sapiens heterogeneous nuclear ribonucleoprotein U-like 2 (HNRNPUL2), mRNA [NM_001079559]	1.60581		DPCR1	Homo sapiens diffuse panbronchiolitis critical region 1 (DPCR1), mRNA [NM_080870]	1.71496		MYO1B	Homo sapiens myosin IB (MYO1B), transcript variant 2, mRNA [NM_012223]	81.7228		SULT1E1	Homo sapiens sulfotransferase family 1E, estrogen-preferring, member 1 (SULT1E1), mRNA [NM_005420]	-1.5214
COL16A1	Homo sapiens collagen, type XVI, alpha 1 (COL16A1), mRNA [NM_001856]	2.3487		FKBP1B	Homo sapiens FK506 binding protein 1B, 12.6 kDa (FKBP1B), transcript variant 2, mRNA [NM_054033]	1.91683		HSD17B2	Homo sapiens hydroxysteroid (17-beta) dehydrogenase 2 (HSD17B2), mRNA [NM_002153]	-1.77755		DSCAM	Homo sapiens Down syndrome cell adhesion molecule (DSCAM), transcript variant 1, mRNA [NM_001389]	69.6765		NBEA	Homo sapiens neurobeachin (NBEA), mRNA [NM_015678]	3.54184		SYDE2	Homo sapiens synapse defective 1, Rho GTPase, homolog 2 (C. elegans) (SYDE2), mRNA [NM_032184]	14.7295
COL24A1	Homo sapiens collagen, type XXIV, alpha 1 (COL24A1), mRNA [NM_152890]	5.35906		FKBP2	Homo sapiens FK506 binding protein 2, 13kDa (FKBP2), transcript variant 1, mRNA [NM_004470]	-1.66013		HTR1D	Homo sapiens 5-hydroxytryptamine (serotonin) receptor 1D (HTR1D), mRNA [NM_000864]	2.21384		DZIP1L	Homo sapiens DAZ interacting protein 1-like (DZIP1L), transcript variant 1, mRNA [NM_173543]	75.5861		NCF4	Homo sapiens neutrophil cytosolic factor 4, 40kDa (NCF4), transcript variant 1, mRNA [NM_000631]	1.58529		SYNGAP1	Homo sapiens synaptic Ras GTPase activating protein 1 (SYNGAP1), mRNA [NM_006772]	30.0821
COL27A1	Homo sapiens collagen, type XXVII, alpha 1 (COL27A1), mRNA [NM_032888]	1.57702		FLJ43860	Homo sapiens FLJ43860 protein (FLJ43860), mRNA [NM_207414]	10.9126		ICAM1	Homo sapiens intercellular adhesion molecule 1 (ICAM1), mRNA [NM_000201]	1.9472		DZIP3	Homo sapiens DAZ interacting protein 3, zinc finger (DZIP3), mRNA [NM_014648]	5.28838		NDN	Homo sapiens necdin homolog (mouse) (NDN), mRNA [NM_002487]	-1.7258		TAF9	Homo sapiens TAF9 RNA polymerase II, TATA box binding protein (TBP)-associated factor, 32kDa (TAF9), transcript variant 4, mRNA [NM_001015892]	-1.49938
CPZ	Homo sapiens carboxypeptidase Z (CPZ), transcript variant 3, mRNA [NM_001014448]	1.62556		FLRT3	Homo sapiens fibronectin leucine rich transmembrane protein 3 (FLRT3), transcript variant 2, mRNA [NM_198391]	-1.53453		ICOSLG	inducible T-cell co-stimulator ligand [Source:HGNC Symbol;Acc:17087] [ENST00000407780]	1.58598		EBF3	Homo sapiens early B-cell factor 3 (EBF3), mRNA [NM_001005463]	1.81523		NIP7	Homo sapiens nuclear import 7 homolog (S. cerevisiae) (NIP7), transcript variant 1, mRNA [NM_016101]	-1.91793		TCP11	Homo sapiens t-complex 11 homolog (mouse) (TCP11), transcript variant 2, mRNA [NM_018679]	-2.14808
CRB2	Homo sapiens crumbs homolog 2 (Drosophila) (CRB2), mRNA [NM_173689]	3.95391		FOS	Homo sapiens FBJ murine osteosarcoma viral oncogene homolog (FOS), mRNA [NM_005252]	-3.35514		IFNAR2	Homo sapiens interferon (alpha, beta and omega) receptor 2 (IFNAR2), transcript variant 1, mRNA [NM_207585]	1.87452		EEF1G	Homo sapiens eukaryotic translation elongation factor 1 gamma (EEF1G), mRNA [NM_001404]	-1.52991		NLRC4	Homo sapiens NLR family, CARD domain containing 4 (NLRC4), transcript variant 1, mRNA [NM_021209]	2.87089		TFAP2C	Homo sapiens transcription factor AP-2 gamma (activating enhancer binding protein 2 gamma) (TFAP2C), mRNA [NM_003222]	1.64
CREB3L2	Homo sapiens cAMP responsive element binding protein 3-like 2 (CREB3L2), mRNA [NM_194071]	-1.62104		FOSB	Homo sapiens FBJ murine osteosarcoma viral oncogene homolog B (FOSB), transcript variant 1, mRNA [NM_006732]	-2.75557		IFNGR2	Homo sapiens interferon gamma receptor 2 (interferon gamma transducer 1) (IFNGR2), mRNA [NM_005534]	1.64587		EFCAB5	Homo sapiens EF-hand calcium binding domain 5 (EFCAB5), transcript variant 2, mRNA [NM_001145053]	1.57271		NLRC5	Homo sapiens NLR family, CARD domain containing 5 (NLRC5), mRNA [NM_032206]	26.2643		TJAP1	Homo sapiens tight junction associated protein 1 (peripheral) (TJAP1), transcript variant 4, mRNA [NM_080604]	1.51313
CREB5	Homo sapiens cAMP responsive element binding protein 5 (CREB5), transcript variant 1, mRNA [NM_182898]	2.29596		FOSL1	Homo sapiens FOS-like antigen 1 (FOSL1), mRNA [NM_005438]	-1.85202		IGFBP2	Homo sapiens insulin-like growth factor binding protein 2, 36kDa (IGFBP2), mRNA [NM_000597]	1.92714		EIF2B1	Homo sapiens eukaryotic translation initiation factor 2B, subunit 1 alpha, 26kDa (EIF2B1), mRNA [NM_001414]	1.52877		NMUR2	Homo sapiens neuromedin U receptor 2 (NMUR2), mRNA [NM_020167]	2.26479		TMEM2	Homo sapiens transmembrane protein 2 (TMEM2), transcript variant 1, mRNA [NM_013390]	-1.4872
CRYBA1	Homo sapiens crystallin, beta A1 (CRYBA1), mRNA [NM_005208]	-1.53991		FOSL2	Homo sapiens FOS-like antigen 2 (FOSL2), mRNA [NM_005253]	-1.5408		IL17C	Homo sapiens interleukin 17C (IL17C), mRNA [NM_013278]	2.37765		ELMO2	Homo sapiens engulfment and cell motility 2 (ELMO2), transcript variant 2, mRNA [NM_182764]	-1.57543		NPAS3	Homo sapiens neuronal PAS domain protein 3 (NPAS3), transcript variant 2, mRNA [NM_022123]	78.8005		TMSB15A	Homo sapiens thymosin beta 15a (TMSB15A), mRNA [NM_021992]	-1.53405
CSNK2A2	Homo sapiens casein kinase 2, alpha prime polypeptide (CSNK2A2), mRNA [NM_001896]	-1.63008		FOXC1	Homo sapiens forkhead box C1 (FOXC1), mRNA [NM_001453]	-1.59041		IL26	Homo sapiens interleukin 26 (IL26), mRNA [NM_018402]	66.7352		EML6	Homo sapiens echinoderm microtubule associated protein like 6 (EML6), mRNA [NM_001039753]	1.76198		NPFFR1	Homo sapiens neuropeptide FF receptor 1 (NPFFR1), mRNA [NM_022146]	13.6627		TOX3	Homo sapiens TOX high mobility group box family member 3 (TOX3), transcript variant 2, mRNA [NM_001146188]	1.53436
CSPG4	Homo sapiens chondroitin sulfate proteoglycan 4 (CSPG4), mRNA [NM_001897]	1.79549		FOXD1	Homo sapiens forkhead box D1 (FOXD1), mRNA [NM_004472]	-1.82903		IL28RA	Homo sapiens interleukin 28 receptor, alpha (interferon, lambda receptor) (IL28RA), transcript variant 1, mRNA [NM_170743]	1.61862		EPB41L1	Homo sapiens erythrocyte membrane protein band 4.1-like 1 (EPB41L1), transcript variant 1, mRNA [NM_012156]	11.5149		NR1I2	Homo sapiens nuclear receptor subfamily 1, group I, member 2 (NR1I2), transcript variant 1, mRNA [NM_003889]	77.565		TREML4	Homo sapiens triggering receptor expressed on myeloid cells-like 4 (TREML4), mRNA [NM_198153]	1.5413
CSRNP1	Homo sapiens cysteine-serine-rich nuclear protein 1 (CSRNP1), mRNA [NM_033027]	1.75801		FOXI3	Homo sapiens forkhead box I3 (FOXI3), mRNA [NM_001135649]	2.10162		IL4I1	Homo sapiens interleukin 4 induced 1 (IL4I1), transcript variant 2, mRNA [NM_172374]	2.34534		EPGN	Homo sapiens epithelial mitogen homolog (mouse) (EPGN), mRNA [NM_001013442]	-1.51964		NRXN1	Homo sapiens neurexin 1 (NRXN1), transcript variant alpha1, mRNA [NM_004801]	88.4997		TRIM31	Homo sapiens tripartite motif-containing 31 (TRIM31), mRNA [NM_007028]	1.54946
CTAGE10P	Homo sapiens CTAGE family, member 10, pseudogene (CTAGE10P), non-coding RNA [NR_003268]	-1.62351		FOXO3	Homo sapiens forkhead box O3 (FOXO3), transcript variant 1, mRNA [NM_001455]	-1.68421		IL8	Homo sapiens interleukin 8 (IL8), mRNA [NM_000584]	8.21522		EPHB4	Homo sapiens EPH receptor B4 (EPHB4), mRNA [NM_004444]	-1.67238		OGN	Homo sapiens osteoglycin (OGN), transcript variant 1, mRNA [NM_033014]	71.7033		TRIM32	Homo sapiens tripartite motif-containing 32 (TRIM32), transcript variant 1, mRNA [NM_012210]	1.51
CTAGE15P	Homo sapiens CTAGE family, member 15, pseudogene (CTAGE15P), mRNA [NM_001008747]	-1.56311		FRAT1	Homo sapiens frequently rearranged in advanced T-cell lymphomas (FRAT1), mRNA [NM_005479]	-2.29947		ILDR1	Homo sapiens immunoglobulin-like domain containing receptor 1 (ILDR1), transcript variant 1, mRNA [NM_001199799]	3.37838		ERC1	Homo sapiens ELKS/RAB6-interacting/CAST family member 1 (ERC1), transcript variant epsilon, mRNA [NM_178040]	1.96977		OR10A2	Homo sapiens olfactory receptor, family 10, subfamily A, member 2 (OR10A2), mRNA [NM_001004460]	5.14796		TRIM47	Homo sapiens tripartite motif-containing 47 (TRIM47), mRNA [NM_033452]	1.56728
CTU1	Homo sapiens cytosolic thiouridylase subunit 1 homolog (S. pombe) (CTU1), mRNA [NM_145232]	16.3189		FRG2C	Homo sapiens FSHD region gene 2 family, member C (FRG2C), mRNA [NM_001124759]	1.58553		IPO7	Homo sapiens importin 7 (IPO7), mRNA [NM_006391]	-1.53586		ERMN	Homo sapiens ermin, ERM-like protein (ERMN), transcript variant 2, mRNA [NM_020711]	49.2952		OR2K2	Homo sapiens olfactory receptor, family 2, subfamily K, member 2 (OR2K2), mRNA [NM_205859]	27.5338		TSHR	Homo sapiens thyroid stimulating hormone receptor (TSHR), transcript variant 2, mRNA [NM_001018036]	-2.09885
CUL9	Homo sapiens cullin 9 (CUL9), mRNA [NM_015089]	6.70575		FRMD5	Homo sapiens FERM domain containing 5 (FRMD5), transcript variant 2, mRNA [NM_032892]	-1.7688		ISL1	Homo sapiens ISL LIM homeobox 1 (ISL1), mRNA [NM_002202]	-1.64536		ESPN	Homo sapiens espin (ESPN), mRNA [NM_031475]	4.86832		OR4K2	Homo sapiens olfactory receptor, family 4, subfamily K, member 2 (OR4K2), mRNA [NM_001005501]	-1.89452		TUBB8	Homo sapiens tubulin, beta 8 (TUBB8), transcript variant 2, mRNA [NM_001164154]	1.48803
CXCL1	Homo sapiens chemokine (C-X-C motif) ligand 1 (melanoma growth stimulating activity, alpha) (CXCL1), mRNA [NM_001511]	5.68011		FSCN1	Homo sapiens fascin homolog 1, actin-bundling protein (Strongylocentrotus purpuratus) (FSCN1), mRNA [NM_003088]	-2.10552		ISLR2	Homo sapiens immunoglobulin superfamily containing leucine-rich repeat 2 (ISLR2), transcript variant 1, mRNA [NM_001130136]	46.1034		ESR1	Homo sapiens estrogen receptor 1 (ESR1), transcript variant 1, mRNA [NM_000125]	-1.73406		OR4K5	Homo sapiens olfactory receptor, family 4, subfamily K, member 5 (OR4K5), mRNA [NM_001005483]	-3.3016		UBQLN1	Homo sapiens ubiquilin 1 (UBQLN1), transcript variant 1, mRNA [NM_013438]	1.61953
CXCL10	Homo sapiens chemokine (C-X-C motif) ligand 10 (CXCL10), mRNA [NM_001565]	2.61995		GADD45B	Homo sapiens growth arrest and DNA-damage-inducible, beta (GADD45B), mRNA [NM_015675]	-2.38093		JAKMIP2	Homo sapiens janus kinase and microtubule interacting protein 2 (JAKMIP2), mRNA [NM_014790]	-1.81756		ETS1	Homo sapiens v-ets erythroblastosis virus E26 oncogene homolog 1 (avian) (ETS1), transcript variant 2, mRNA [NM_005238]	1.52557		OR51B2	Homo sapiens olfactory receptor, family 51, subfamily B, member 2 (OR51B2), mRNA [NM_033180]	2.92371		UPP1	Homo sapiens uridine phosphorylase 1 (UPP1), transcript variant 2, mRNA [NM_181597]	-1.58703
CXCL2	Homo sapiens chemokine (C-X-C motif) ligand 2 (CXCL2), mRNA [NM_002089]	4.61791		GATA2	Homo sapiens GATA binding protein 2 (GATA2), transcript variant 1, mRNA [NM_001145661]	-1.61057		JDP2	Homo sapiens Jun dimerization protein 2 (JDP2), transcript variant 1, mRNA [NM_130469]	-1.62113		EXOSC3	Homo sapiens exosome component 3 (EXOSC3), transcript variant 1, mRNA [NM_016042]	-1.49757		OR6C74	Homo sapiens olfactory receptor, family 6, subfamily C, member 74 (OR6C74), mRNA [NM_001005490]	11.2991		VAMP1	Homo sapiens vesicle-associated membrane protein 1 (synaptobrevin 1) (VAMP1), transcript variant 3, mRNA [NM_016830]	-1.82855
CXCL3	Homo sapiens chemokine (C-X-C motif) ligand 3 (CXCL3), mRNA [NM_002090]	4.1623		GEM	Homo sapiens GTP binding protein overexpressed in skeletal muscle (GEM), transcript variant 1, mRNA [NM_005261]	-2.26294		KIAA1239	Homo sapiens KIAA1239 (KIAA1239), mRNA [NM_001144990]	-2.42044		FAF2	Homo sapiens Fas associated factor family member 2 (FAF2), mRNA [NM_014613]	6.9921		OSBPL1A	Homo sapiens oxysterol binding protein-like 1A (OSBPL1A), transcript variant OSBPL1B, mRNA [NM_080597]	-1.53906		ZFAND3	Homo sapiens zinc finger, AN1-type domain 3 (ZFAND3), mRNA [NM_021943]	-1.51932
CXCR4	Homo sapiens chemokine (C-X-C motif) receptor 4 (CXCR4), transcript variant 1, mRNA [NM_001008540]	2.1947		GFOD1	Homo sapiens glucose-fructose oxidoreductase domain containing 1 (GFOD1), mRNA [NM_018988]	-1.6103		KIAA1432	Homo sapiens KIAA1432 (KIAA1432), transcript variant 1, mRNA [NM_020829]	-1.75045		FAHD2A	fumarylacetoacetate hydrolase domain containing 2A [Source:HGNC Symbol;Acc:24252] [ENST00000233379]	42.2228		PABPC5	Homo sapiens poly(A) binding protein, cytoplasmic 5 (PABPC5), mRNA [NM_080832]	80.7543		ZNF436	Homo sapiens zinc finger protein 436 (ZNF436), transcript variant 1, mRNA [NM_001077195]	1.49405
CYP1B1	Homo sapiens cytochrome P450, family 1, subfamily B, polypeptide 1 (CYP1B1), mRNA [NM_000104]	1.82399		GFOD1	Homo sapiens glucose-fructose oxidoreductase domain containing 1 (GFOD1), mRNA [NM_018988]	-1.55717		KIAA1826	Homo sapiens KIAA1826 (KIAA1826), mRNA [NM_032424]	-1.53361		FAM102B	Homo sapiens family with sequence similarity 102, member B (FAM102B), mRNA [NM_001010883]	-1.50893		PCDHB15	Homo sapiens protocadherin beta 15 (PCDHB15), mRNA [NM_018935]	2.57797
CYTL1	Homo sapiens cytokine-like 1 (CYTL1), mRNA [NM_018659]	-1.73528		GLRB	Homo sapiens glycine receptor, beta (GLRB), transcript variant 1, mRNA [NM_000824]	-1.63705		KIF26A	Homo sapiens kinesin family member 26A (KIF26A), mRNA [NM_015656]	33.0305		FAM120AOS	Homo sapiens family with sequence similarity 120A opposite strand (FAM120AOS), mRNA [NM_198841]	-1.69094		PCGF6	Homo sapiens polycomb group ring finger 6 (PCGF6), transcript variant 1, mRNA [NM_001011663]	52.29
DDB2	Homo sapiens damage-specific DNA binding protein 2, 48kDa (DDB2), mRNA [NM_000107]	3.67244		GLYATL1	Homo sapiens glycine-N-acyltransferase-like 1 (GLYATL1), mRNA [NM_080661]	-1.75418		KIR3DL3	Homo sapiens killer cell immunoglobulin-like receptor, three domains, long cytoplasmic tail, 3 (KIR3DL3), mRNA [NM_153443]	-1.602		FAM160B2	Homo sapiens family with sequence similarity 160, member B2 (FAM160B2), mRNA [NM_022749]	-1.87569		PDLIM2	Homo sapiens PDZ and LIM domain 2 (mystique) (PDLIM2), transcript variant 3, mRNA [NM_198042]	2.62329
DDX58	Homo sapiens DEAD (Asp-Glu-Ala-Asp) box polypeptide 58 (DDX58), mRNA [NM_014314]	1.57521		GM2A	Homo sapiens GM2 ganglioside activator (GM2A), transcript variant 1, mRNA [NM_000405]	10.403		KLF6	Homo sapiens Kruppel-like factor 6 (KLF6), transcript variant B, mRNA [NM_001160124]	-1.52973		FANCB	Homo sapiens Fanconi anemia, complementation group B (FANCB), transcript variant 1, mRNA [NM_001018113]	1.7868		PHLPP2	Homo sapiens PH domain and leucine rich repeat protein phosphatase 2 (PHLPP2), mRNA [NM_015020]	29.5662
DDX6	Homo sapiens DEAD (Asp-Glu-Ala-Asp) box polypeptide 6 (DDX6), mRNA [NM_004397]	-2.53281		GPR25	Homo sapiens G protein-coupled receptor 25 (GPR25), mRNA [NM_005298]	1.53153		KLK10	Homo sapiens kallikrein-related peptidase 10 (KLK10), transcript variant 1, mRNA [NM_002776]	1.55453		FBXO22OS	Homo sapiens FBXO22 opposite strand (non-protein coding) (FBXO22OS), non-coding RNA [NR_003136]	-1.90283		PIGT	Homo sapiens phosphatidylinositol glycan anchor biosynthesis, class T (PIGT), transcript variant 1, mRNA [NM_015937]	23.8039
DEPDC1	Homo sapiens DEP domain containing 1 (DEPDC1), transcript variant 2, mRNA [NM_017779]	-1.5385		GPSM3	Homo sapiens G-protein signaling modulator 3 (GPSM3), mRNA [NM_022107]	1.61043		KRT37	Homo sapiens keratin 37 (KRT37), mRNA [NM_003770]	1.62749		FCER1A	Homo sapiens Fc fragment of IgE, high affinity I, receptor for; alpha polypeptide (FCER1A), mRNA [NM_002001]	17.2087		PIK3R6	Homo sapiens phosphoinositide-3-kinase, regulatory subunit 6 (PIK3R6), mRNA [NM_001010855]	4.16871
DGAT2	Homo sapiens diacylglycerol O-acyltransferase 2 (DGAT2), mRNA [NM_032564]	2.56682		GRAMD1B	Homo sapiens GRAM domain containing 1B (GRAMD1B), mRNA [NM_020716]	-1.6905		KRTAP5-5	Homo sapiens keratin associated protein 5-5 (KRTAP5-5), mRNA [NM_001001480]	46.3814		FCGRT	Homo sapiens Fc fragment of IgG, receptor, transporter, alpha (FCGRT), transcript variant 2, mRNA [NM_004107]	-1.55076		PLAC8	Homo sapiens placenta-specific 8 (PLAC8), transcript variant 2, mRNA [NM_016619]	1.53257
DHRS9	Homo sapiens dehydrogenase/reductase (SDR family) member 9 (DHRS9), transcript variant 1, mRNA [NM_005771]	1.7847		GRASP	Homo sapiens GRP1 (general receptor for phosphoinositides 1)-associated scaffold protein (GRASP), mRNA [NM_181711]	4.19872		LIF	Homo sapiens leukemia inhibitory factor (cholinergic differentiation factor) (LIF), mRNA [NM_002309]	1.66899		FCRL4	Homo sapiens Fc receptor-like 4 (FCRL4), mRNA [NM_031282]	102.848		PLAGL2	Homo sapiens pleiomorphic adenoma gene-like 2 (PLAGL2), mRNA [NM_002657]	-1.56312
dispatched homolog 1 (Drosophila) [Source:HGNC Symbol;Acc:19711] [ENST00000360254]	dispatched homolog 1 (Drosophila) [Source:HGNC Symbol;Acc:19711] [ENST00000360254]	5.21541		H1FX	Homo sapiens H1 histone family, member X (H1FX), mRNA [NM_006026]	-2.08204		LRFN3	Homo sapiens leucine rich repeat and fibronectin type III domain containing 3 (LRFN3), mRNA [NM_024509]	8.98878		FITM1	Homo sapiens fat storage-inducing transmembrane protein 1 (FITM1), mRNA [NM_203402]	-2.10504		PLBD2	Homo sapiens phospholipase B domain containing 2 (PLBD2), transcript variant 1, mRNA [NM_173542]	2.93294
DKK1	Homo sapiens dickkopf homolog 1 (Xenopus laevis) (DKK1), mRNA [NM_012242]	1.772		HAS3	Homo sapiens hyaluronan synthase 3 (HAS3), transcript variant 1, mRNA [NM_005329]	-2.04004		MAGEC1	Homo sapiens melanoma antigen family C, 1 (MAGEC1), mRNA [NM_005462]	1.60308		FKBP11	Homo sapiens FK506 binding protein 11, 19 kDa (FKBP11), transcript variant 1, mRNA [NM_016594]	1.72202		POLL	Homo sapiens polymerase (DNA directed), lambda (POLL), transcript variant 1, mRNA [NM_001174084]	-1.70385
DNAH12	Homo sapiens dynein, axonemal, heavy chain 12 (DNAH12), transcript variant 2, mRNA [NM_198564]	-1.58727		HBEGF	Homo sapiens heparin-binding EGF-like growth factor (HBEGF), mRNA [NM_001945]	-2.50598		MAGEE1	Homo sapiens melanoma antigen family E, 1 (MAGEE1), mRNA [NM_020932]	101.566		FKBP3	Homo sapiens FK506 binding protein 3, 25kDa (FKBP3), mRNA [NM_002013]	-1.51998		POLR3C	Homo sapiens polymerase (RNA) III (DNA directed) polypeptide C (62kD) (POLR3C), mRNA [NM_006468]	-1.60859
DNAH6	Homo sapiens dynein, axonemal, heavy chain 6 (DNAH6), mRNA [NM_001370]	5.81452		HES1	Homo sapiens hairy and enhancer of split 1, (Drosophila) (HES1), mRNA [NM_005524]	-1.62707		MAMSTR	Homo sapiens MEF2 activating motif and SAP domain containing transcriptional regulator (MAMSTR), transcript variant 2, mRNA [NM_182574]	7.41039		FLJ26484	Homo sapiens hypothetical LOC400619 (FLJ26484), non-coding RNA [NR_033876]	1.55399		Potassium Channel	Potassium voltage-gated channel, shaker-related subfamily, member 2 [Source:HGNC Symbol;Acc:6220] [ENST00000369770]	-1.63595
DNAJB5	Homo sapiens DnaJ (Hsp40) homolog, subfamily B, member 5 (DNAJB5), transcript variant 3, mRNA [NM_012266]	46.3196		HEXIM1	Homo sapiens hexamethylene bis-acetamide inducible 1 (HEXIM1), mRNA [NM_006460]	-1.51743		MAP3K8	Homo sapiens mitogen-activated protein kinase kinase kinase 8 (MAP3K8), mRNA [NM_005204]	1.59596		FLJ43681	Homo sapiens ribosomal protein L23a pseudogene (FLJ43681), non-coding RNA [NR_029406]	1.51985		POU2F1	Homo sapiens POU class 2 homeobox 1 (POU2F1), transcript variant 1, mRNA [NM_002697]	2.20875
DNAJB6	Homo sapiens DnaJ (Hsp40) homolog, subfamily B, member 6 (DNAJB6), transcript variant 1, mRNA [NM_058246]	-1.79908		HIC2	Homo sapiens hypermethylated in cancer 2 (HIC2), mRNA [NM_015094]	-1.72374		MAP3K9	Homo sapiens mitogen-activated protein kinase kinase kinase 9 (MAP3K9), mRNA [NM_033141]	33.1601		FLT3	Homo sapiens fms-related tyrosine kinase 3 (FLT3), mRNA [NM_004119]	1.49869		PRDM14	Homo sapiens PR domain containing 14 (PRDM14), mRNA [NM_024504]	40.33
DNAJB9	Homo sapiens DnaJ (Hsp40) homolog, subfamily B, member 9 (DNAJB9), mRNA [NM_012328]	-1.69469		HIST1H1D	Homo sapiens histone cluster 1, H1d (HIST1H1D), mRNA [NM_005320]	-1.93502		MDFI	Homo sapiens MyoD family inhibitor (MDFI), mRNA [NM_005586]	4.22866		FMN2	Homo sapiens formin 2 (FMN2), mRNA [NM_020066]	1.54347		PRDX4	Homo sapiens peroxiredoxin 4 (PRDX4), mRNA [NM_006406]	-1.55154
DNAJC3	Homo sapiens DnaJ (Hsp40) homolog, subfamily C, member 3 (DNAJC3), mRNA [NM_006260]	-1.64406		HIST1H1E	Homo sapiens histone cluster 1, H1e (HIST1H1E), mRNA [NM_005321]	-1.8203		MDM4	Homo sapiens Mdm4 p53 binding protein homolog (mouse) (MDM4), transcript variant 1, mRNA [NM_002393]	-1.55439		FOXA1	Homo sapiens forkhead box A1 (FOXA1), mRNA [NM_004496]	45.9909		PRKD3	Homo sapiens protein kinase D3 (PRKD3), mRNA [NM_005813]	1.5
DPP6	Homo sapiens dipeptidyl-peptidase 6 (DPP6), transcript variant 3, mRNA [NM_001039350]	8.83543		HIST1H2AC	histone cluster 1, H2ac [Source:HGNC Symbol;Acc:4733] [ENST00000314088]	-1.60189		MED13L	Homo sapiens mediator complex subunit 13-like (MED13L), mRNA [NM_015335]	7.05738		FTO	Homo sapiens fat mass and obesity associated (FTO), mRNA [NM_001080432]	92.6921		PRPF40B	Homo sapiens PRP40 pre-mRNA processing factor 40 homolog B (S. cerevisiae) (PRPF40B), transcript variant 1, mRNA [NM_001031698]	-1.52159
DPYD	Homo sapiens dihydropyrimidine dehydrogenase (DPYD), transcript variant 1, mRNA [NM_000110]	-1.70804		HIST1H2BG	Homo sapiens histone cluster 1, H2bg (HIST1H2BG), mRNA [NM_003518]	1.55261		MEIS2	Homo sapiens Meis homeobox 2 (MEIS2), transcript variant a, mRNA [NM_170677]	-1.87488		G3BP1	GTPase activating protein (SH3 domain) binding protein 1 [Source:HGNC Symbol;Acc:30292] [ENST00000394123]	60.0118		PRPS1	Homo sapiens phosphoribosyl pyrophosphate synthetase 1 (PRPS1), mRNA [NM_002764]	-1.492
DTD1	Homo sapiens D-tyrosyl-tRNA deacylase 1 homolog (S. cerevisiae) (DTD1), nuclear gene encoding mitochondrial protein, mRNA [NM_080820]	-1.53636		HIST1H2BJ	Homo sapiens histone cluster 1, H2bj (HIST1H2BJ), mRNA [NM_021058]	1.86006		MMP10	Homo sapiens matrix metallopeptidase 10 (stromelysin 2) (MMP10), mRNA [NM_002425]	-2.89166		GABRP	Homo sapiens gamma-aminobutyric acid (GABA) A receptor, pi (GABRP), mRNA [NM_014211]	-4.04167		PTAFR	Homo sapiens platelet-activating factor receptor (PTAFR), transcript variant 3, mRNA [NM_000952]	94.6721
DUSP13	Homo sapiens dual specificity phosphatase 13 (DUSP13), transcript variant 1, mRNA [NM_001007271]	1.69251		HKDC1	Homo sapiens hexokinase domain containing 1 (HKDC1), mRNA [NM_025130]	-1.7466		MMP11	Homo sapiens matrix metallopeptidase 11 (stromelysin 3) (MMP11), mRNA [NM_005940]	10.1057		GAFA1	Homo sapiens FGF2-associated protein GAFA1 (GAFA1) mRNA, complete cds. [AF190748]	4.25733		PTGS2	Homo sapiens prostaglandin-endoperoxide synthase 2 (prostaglandin G/H synthase and cyclooxygenase) (PTGS2), mRNA [NM_000963]	7.93415
DUSP2	Homo sapiens dual specificity phosphatase 2 (DUSP2), mRNA [NM_004418]	1.55038		HOXA13	Homo sapiens homeobox A13 (HOXA13), mRNA [NM_000522]	1.78262		MOSPD1	Homo sapiens motile sperm domain containing 1 (MOSPD1), mRNA [NM_019556]	-1.5619		GALNT12	Homo sapiens UDP-N-acetyl-alpha-D-galactosamine:polypeptide N-acetylgalactosaminyltransferase 12 (GalNAc-T12) (GALNT12), mRNA [NM_024642]	1.87807		PTRF	Homo sapiens polymerase I and transcript release factor (PTRF), mRNA [NM_012232]	1.57833
DUSP9	Homo sapiens dual specificity phosphatase 9 (DUSP9), mRNA [NM_001395]	47.7239		HUWE1	Homo sapiens HECT, UBA and WWE domain containing 1 (HUWE1), mRNA [NM_031407]	-1.56184		MPDZ	Homo sapiens multiple PDZ domain protein (MPDZ), mRNA [NM_003829]	17.8362		GALR3	Homo sapiens galanin receptor 3 (GALR3), mRNA [NM_003614]	-1.49607		RAB5C	Homo sapiens RAB5C, member RAS oncogene family (RAB5C), transcript variant 1, mRNA [NM_201434]	10.1061
DUX4	Homo sapiens double homeobox 4 (DUX4), mRNA [NM_033178]	-1.89573		ICAM1	Homo sapiens intercellular adhesion molecule 1 (ICAM1), mRNA [NM_000201]	1.58481		MRGPRG	Homo sapiens MAS-related GPR, member G (MRGPRG), mRNA [NM_001164377]	3.60244		GAPDH	Homo sapiens glyceraldehyde-3-phosphate dehydrogenase (GAPDH), mRNA [NM_002046]	1.71975		RASGEF1A	Homo sapiens RasGEF domain family, member 1A (RASGEF1A), mRNA [NM_145313]	11.0224
E2F7	Homo sapiens E2F transcription factor 7 (E2F7), mRNA [NM_203394]	1.53892		ID2	Homo sapiens inhibitor of DNA binding 2, dominant negative helix-loop-helix protein (ID2), mRNA [NM_002166]	-1.59295		MXD1	Homo sapiens MAX dimerization protein 1 (MXD1), mRNA [NM_002357]	-1.75406		GCG	Homo sapiens glucagon (GCG), mRNA [NM_002054]	-4.48902		RF-IP20	Rheumatoid factor RF-IP20 Fragment [Source:UniProtKB/TrEMBL;Acc:A2J1N3] [ENST00000390613]	1.78658
EBLN2	Homo sapiens endogenous Borna-like N element-2 (EBLN2), mRNA [NM_018029]	23.8269		IDO1	Homo sapiens indoleamine 2,3-dioxygenase 1 (IDO1), mRNA [NM_002164]	1.95517		NAV1	Homo sapiens neuron navigator 1 (NAV1), transcript variant 1, mRNA [NM_020443]	31.1919		GDPD4	Homo sapiens glycerophosphodiester phosphodiesterase domain containing 4 (GDPD4), mRNA [NM_182833]	-1.53304		RHBDL3	Homo sapiens rhomboid, veinlet-like 3 (Drosophila) (RHBDL3), mRNA [NM_138328]	10.5154
ECEL1	Homo sapiens endothelin converting enzyme-like 1 (ECEL1), mRNA [NM_004826]	1.66046		IER2	Homo sapiens immediate early response 2 (IER2), mRNA [NM_004907]	-1.78993		NCAN	Homo sapiens neurocan (NCAN), mRNA [NM_004386]	15.8033		GHRL	Homo sapiens ghrelin/obestatin prepropeptide (GHRL), transcript variant 1, mRNA [NM_016362]	-1.59378		RHOV	Homo sapiens ras homolog gene family, member V (RHOV), mRNA [NM_133639]	6.46601
ENTPD5	Homo sapiens ectonucleoside triphosphate diphosphohydrolase 5 (ENTPD5), mRNA [NM_001249]	2.20564		IL17C	Homo sapiens interleukin 17C (IL17C), mRNA [NM_013278]	5.09913		NCRNA00222	Homo sapiens non-protein coding RNA 222 (NCRNA00222), non-coding RNA [NR_033376]	-1.8129		GMFB	Homo sapiens glia maturation factor, beta (GMFB), mRNA [NM_004124]	2.28913		RIMS3	Homo sapiens regulating synaptic membrane exocytosis 3 (RIMS3), mRNA [NM_014747]	13.5931
ENTPD8	Homo sapiens ectonucleoside triphosphate diphosphohydrolase 8 (ENTPD8), transcript variant 1, mRNA [NM_001033113]	17.6557		IL26	Homo sapiens interleukin 26 (IL26), mRNA [NM_018402]	113.609		NFASC	Homo sapiens neurofascin (NFASC), transcript variant 1, mRNA [NM_001005388]	1.56691		GOLGA2B	Homo sapiens hypothetical protein LOC92497, mRNA (cDNA clone IMAGE:4827823). [BC034587]	-1.4996		RND1	Homo sapiens Rho family GTPase 1 (RND1), mRNA [NM_014470]	16.5746
EPB49	Homo sapiens erythrocyte membrane protein band 4.9 (dematin) (EPB49), transcript variant 1, mRNA [NM_001978]	39.4048		IL27RA	Homo sapiens interleukin 27 receptor, alpha (IL27RA), mRNA [NM_004843]	1.89336		NFE2L3	Homo sapiens nuclear factor (erythroid-derived 2)-like 3 (NFE2L3), mRNA [NM_004289]	1.57227		GPKOW	Homo sapiens G patch domain and KOW motifs (GPKOW), mRNA [NM_015698]	50.8321		RORC	Homo sapiens RAR-related orphan receptor C (RORC), transcript variant 1, mRNA [NM_005060]	1.5
EPSTI1	Homo sapiens epithelial stromal interaction 1 (breast) (EPSTI1), transcript variant 2, mRNA [NM_033255]	1.63238		IL8	Homo sapiens interleukin 8 (IL8), mRNA [NM_000584]	7.95259		NFIL3	Homo sapiens nuclear factor, interleukin 3 regulated (NFIL3), mRNA [NM_005384]	-1.93455		GPM6A	Homo sapiens glycoprotein M6A (GPM6A), transcript variant 2, mRNA [NM_201591]	16.0035		RPL21	Homo sapiens ribosomal protein L21 (RPL21), mRNA [NM_000982]	-1.52
ERBB2	Homo sapiens v-erb-b2 erythroblastic leukemia viral oncogene homolog 2, neuro/glioblastoma derived oncogene homolog (avian) (ERBB2), transcript variant 2, mRNA [NM_001005862]	19.3125		ING1	Homo sapiens inhibitor of growth family, member 1 (ING1), transcript variant 1, mRNA [NM_198219]	-1.86426		NFKB2	Homo sapiens nuclear factor of kappa light polypeptide gene enhancer in B-cells 2 (p49/p100) (NFKB2), transcript variant 3, mRNA [NM_001077493]	1.54608		GPM6A	Homo sapiens glycoprotein M6A (GPM6A), transcript variant 2, mRNA [NM_201591]	-1.55202		RSL1D1	Homo sapiens ribosomal L1 domain containing 1 (RSL1D1), mRNA [NM_015659]	-1.58082
EREG	Homo sapiens epiregulin (EREG), mRNA [NM_001432]	2.02787		INSL4	Homo sapiens insulin-like 4 (placenta) (INSL4), mRNA [NM_002195]	-1.90391		NFKBIA	Homo sapiens nuclear factor of kappa light polypeptide gene enhancer in B-cells inhibitor, alpha (NFKBIA), mRNA [NM_020529]	2.77635		GPR151	Homo sapiens G protein-coupled receptor 151 (GPR151), mRNA [NM_194251]	-1.6343		SCAMP1	Homo sapiens secretory carrier membrane protein 1 (SCAMP1), mRNA [NM_004866]	79.171
ESRP1	Homo sapiens epithelial splicing regulatory protein 1 (ESRP1), transcript variant 1, mRNA [NM_017697]	-1.83941		INSL4	Homo sapiens insulin-like 4 (placenta) (INSL4), mRNA [NM_002195]	-1.7344		NFKBIE	Homo sapiens nuclear factor of kappa light polypeptide gene enhancer in B-cells inhibitor, epsilon (NFKBIE), mRNA [NM_004556]	2.36039		GPR153	Homo sapiens G protein-coupled receptor 153 (GPR153), mRNA [NM_207370]	-1.67946		SCD5	Homo sapiens stearoyl-CoA desaturase 5 (SCD5), transcript variant 2, mRNA [NM_024906]	1.85326
ETV3	Homo sapiens ets variant 3 (ETV3), transcript variant 1, mRNA [NM_001145312]	6.63925		IP6K2	Homo sapiens inositol hexakisphosphate kinase 2 (IP6K2), transcript variant 1, mRNA [NM_016291]	-1.59485		NFKBIL1	Homo sapiens nuclear factor of kappa light polypeptide gene enhancer in B-cells inhibitor-like 1 (NFKBIL1), transcript variant 1, mRNA [NM_005007]	-1.61608		GPR87	Homo sapiens G protein-coupled receptor 87 (GPR87), mRNA [NM_023915]	-1.78785		SEC23A	Homo sapiens Sec23 homolog A (S. cerevisiae) (SEC23A), mRNA [NM_006364]	-2.58202
EYS	Homo sapiens eyes shut homolog (Drosophila) (EYS), transcript variant 1, mRNA [NM_001142800]	2.15382		ISLR2	Homo sapiens immunoglobulin superfamily containing leucine-rich repeat 2 (ISLR2), transcript variant 1, mRNA [NM_001130136]	29.5175		NINJ1	Homo sapiens ninjurin 1 (NINJ1), mRNA [NM_004148]	2.12075		GPRIN1	Homo sapiens G protein regulated inducer of neurite outgrowth 1 (GPRIN1), mRNA [NM_052899]	83.7446		SENP7	Homo sapiens SUMO1/sentrin specific peptidase 7 (SENP7), transcript variant 1, mRNA [NM_020654]	1.68292
F10	Homo sapiens coagulation factor X (F10), mRNA [NM_000504]	1.64353		ITGAM	Homo sapiens integrin, alpha M (complement component 3 receptor 3 subunit) (ITGAM), transcript variant 2, mRNA [NM_000632]	2.03915		NKD2	Homo sapiens naked cuticle homolog 2 (Drosophila) (NKD2), mRNA [NM_033120]	1.59223		GPSM1	Homo sapiens G-protein signaling modulator 1 (GPSM1), transcript variant 2, mRNA [NM_015597]	4.75617		SERBP1	Homo sapiens SERPINE1 mRNA binding protein 1 (SERBP1), transcript variant 1, mRNA [NM_001018067]	-1.5524
FABP6	Homo sapiens fatty acid binding protein 6, ileal (FABP6), transcript variant 1, mRNA [NM_001040442]	10.2503		JDP2	Homo sapiens Jun dimerization protein 2 (JDP2), transcript variant 1, mRNA [NM_130469]	-1.63		NPEPL1	Homo sapiens aminopeptidase-like 1 (NPEPL1), mRNA [NM_024663]	9.78095		GPX1	Homo sapiens glutathione peroxidase 1 (GPX1), transcript variant 2, mRNA [NM_201397]	1.60161		SERPINA11	Homo sapiens serpin peptidase inhibitor, clade A (alpha-1 antiproteinase, antitrypsin), member 11 (SERPINA11), mRNA [NM_001080451]	11.042
FAM129A	Homo sapiens family with sequence similarity 129, member A (FAM129A), transcript variant 2, mRNA [NM_052966]	-2.2297		KBTBD8	Homo sapiens kelch repeat and BTB (POZ) domain containing 8 (KBTBD8), mRNA [NM_032505]	-1.78773		NUDT13	Homo sapiens nudix (nucleoside diphosphate linked moiety X)-type motif 13 (NUDT13), mRNA [NM_015901]	77.2051		GRHL1	Homo sapiens grainyhead-like 1 (Drosophila) (GRHL1), mRNA [NM_198182]	1.66864		SH2D1A	Homo sapiens SH2 domain containing 1A (SH2D1A), transcript variant 2, mRNA [NM_001114937]	-1.62796
FAM178B	Homo sapiens family with sequence similarity 178, member B (FAM178B), transcript variant A, mRNA [NM_001122646]	47.2208		KCNK15	Homo sapiens potassium channel, subfamily K, member 15 (KCNK15), mRNA [NM_022358]	1.63385		NXPH1	Homo sapiens neurexophilin 1 (NXPH1), mRNA [NM_152745]	2.0256		GSTA5	Homo sapiens glutathione S-transferase alpha 5 (GSTA5), mRNA [NM_153699]	1.91047		SH3D20	Homo sapiens SH3 domain containing 20 (SH3D20), mRNA [NM_174919]	-1.6411
FAM198B	Homo sapiens family with sequence similarity 198, member B (FAM198B), transcript variant 2, mRNA [NM_016613]	-1.64944		KCTD13	Homo sapiens potassium channel tetramerisation domain containing 13 (KCTD13), mRNA [NM_178863]	2.53226		OBFC2A	Homo sapiens oligonucleotide/oligosaccharide-binding fold containing 2A (OBFC2A), transcript variant 1, mRNA [NM_001031716]	-1.62338		GSTM3	Homo sapiens glutathione S-transferase mu 3 (brain) (GSTM3), transcript variant 1, mRNA [NM_000849]	1.52605		SLC13A3	Homo sapiens solute carrier family 13 (sodium-dependent dicarboxylate transporter), member 3 (SLC13A3), transcript variant 2, mRNA [NM_001011554]	1.69044
FAM73B	Homo sapiens family with sequence similarity 73, member B (FAM73B), mRNA [NM_032809]	1.87402		KDM6B	Homo sapiens lysine (K)-specific demethylase 6B (KDM6B), mRNA [NM_001080424]	-1.53241		OR4X1	Homo sapiens olfactory receptor, family 4, subfamily X, member 1 (OR4X1), mRNA [NM_001004726]	1.70689		GUSBP1	Homo sapiens glucuronidase, beta pseudogene 1 (GUSBP1), transcript variant 1, non-coding RNA [NR_027026]	1.70397		SLC19A3	Homo sapiens solute carrier family 19, member 3 (SLC19A3), mRNA [NM_025243]	4.96399
FAM98B	Homo sapiens family with sequence similarity 98, member B (FAM98B), transcript variant 2, mRNA [NM_001042429]	2.24016		KIAA0748	Homo sapiens KIAA0748 (KIAA0748), mRNA [NM_001098815]	1.55779		OTX1	Homo sapiens orthodenticle homeobox 1 (OTX1), transcript variant 1, mRNA [NM_014562]	-1.59698		GZMB	Homo sapiens granzyme B (granzyme 2, cytotoxic T-lymphocyte-associated serine esterase 1) (GZMB), mRNA [NM_004131]	1.94218		SLC24A2	Homo sapiens solute carrier family 24 (sodium/potassium/calcium exchanger), member 2 (SLC24A2), transcript variant 1, mRNA [NM_020344]	23.2415
FASTK	Homo sapiens Fas-activated serine/threonine kinase (FASTK), transcript variant 1, mRNA [NM_006712]	16.4859		KIAA1239	Homo sapiens KIAA1239 (KIAA1239), mRNA [NM_001144990]	-1.57004		P2RX6	purinergic receptor P2X, ligand-gated ion channel, 6 [Source:HGNC Symbol;Acc:8538] [ENST00000413302]	3.80903		HACL1	Homo sapiens 2-hydroxyacyl-CoA lyase 1 (HACL1), mRNA [NM_012260]	-3.4279		SLC26A8	Homo sapiens solute carrier family 26, member 8 (SLC26A8), transcript variant 1, mRNA [NM_052961]	132.482
FBXL7	Homo sapiens F-box and leucine-rich repeat protein 7 (FBXL7), mRNA [NM_012304]	1.64821		KIF26A	Homo sapiens kinesin family member 26A (KIF26A), mRNA [NM_015656]	4.3306		PCA3	Homo sapiens prostate cancer antigen 3 (non-protein coding) (PCA3), non-coding RNA [NR_015342]	50.425		HCG11	Homo sapiens HLA complex group 11 (HCG11), non-coding RNA [NR_026790]	-1.55243		SLC4A11	Homo sapiens solute carrier family 4, sodium borate transporter, member 11 (SLC4A11), transcript variant 2, mRNA [NM_032034]	1.53507
FBXO25	Homo sapiens F-box protein 25 (FBXO25), transcript variant 1, mRNA [NM_183421]	7.18247		KLF2	Homo sapiens Kruppel-like factor 2 (lung) (KLF2), mRNA [NM_016270]	-1.56746		PFDN6	Homo sapiens prefoldin subunit 6 (PFDN6), transcript variant 2, mRNA [NM_014260]	1.59771		HCN2	Homo sapiens hyperpolarization activated cyclic nucleotide-gated potassium channel 2 (HCN2), mRNA [NM_001194]	4.44721		SLC6A5	Homo sapiens solute carrier family 6 (neurotransmitter transporter, glycine), member 5 (SLC6A5), mRNA [NM_004211]	2.25923
FBXO44	Homo sapiens F-box protein 44 (FBXO44), transcript variant 4, mRNA [NM_001014765]	19.1395		KLF4	Homo sapiens Kruppel-like factor 4 (gut) (KLF4), mRNA [NM_004235]	-1.73448		PHF5A	Homo sapiens PHD finger protein 5A (PHF5A), mRNA [NM_032758]	-1.7152		HERC1	Homo sapiens hect (homologous to the E6-AP (UBE3A) carboxyl terminus) domain and RCC1 (CHC1)-like domain (RLD) 1 (HERC1), mRNA [NM_003922]	10.9895		SLCO1C1	Homo sapiens solute carrier organic anion transporter family, member 1C1 (SLCO1C1), transcript variant 2, mRNA [NM_017435]	18.6245
FBXO46	Homo sapiens F-box protein 46 (FBXO46), mRNA [NM_001080469]	-1.69544		KLF6	Homo sapiens Kruppel-like factor 6 (KLF6), transcript variant A, mRNA [NM_001300]	-1.62639		POLD1	Homo sapiens polymerase (DNA directed), delta 1, catalytic subunit 125kDa (POLD1), mRNA [NM_002691]	8.56038		HERPUD2	Homo sapiens HERPUD family member 2 (HERPUD2), mRNA [NM_022373]	-2.35655		SPATA18	Homo sapiens spermatogenesis associated 18 homolog (rat) (SPATA18), mRNA [NM_145263]	7.41219
FEM1B	Homo sapiens fem-1 homolog b (C. elegans) (FEM1B), mRNA [NM_015322]	-1.52438		KLK13	Homo sapiens kallikrein-related peptidase 13 (KLK13), mRNA [NM_015596]	-1.6503		PPFIBP1	Homo sapiens PTPRF interacting protein, binding protein 1 (liprin beta 1) (PPFIBP1), transcript variant 1, mRNA [NM_003622]	-1.61533		HES3	Homo sapiens hairy and enhancer of split 3 (Drosophila) (HES3), mRNA [NM_001024598]	2.35884		SPHKAP	Homo sapiens SPHK1 interactor, AKAP domain containing (SPHKAP), transcript variant 1, mRNA [NM_001142644]	4.56537
FGD5	Homo sapiens FYVE, RhoGEF and PH domain containing 5 (FGD5), mRNA [NM_152536]	14.9499		KRBA1	Homo sapiens KRAB-A domain containing 1 (KRBA1), mRNA [NM_032534]	1.57486		PPM1K	Homo sapiens protein phosphatase, Mg2+/Mn2+ dependent, 1K (PPM1K), nuclear gene encoding mitochondrial protein, mRNA [NM_152542]	-1.59748		HES5	Homo sapiens hairy and enhancer of split 5 (Drosophila) (HES5), mRNA [NM_001010926]	1.71876		ST6GALNAC1	Homo sapiens ST6 (alpha-N-acetyl-neuraminyl-2,3-beta-galactosyl-1,3)-N-acetylgalactosaminide alpha-2,6-sialyltransferase 1 (ST6GALNAC1), mRNA [NM_018414]	61.6046
FKBP2	Homo sapiens FK506 binding protein 2, 13kDa (FKBP2), transcript variant 1, mRNA [NM_004470]	-1.60612		KRT14	Homo sapiens keratin 14 (KRT14), mRNA [NM_000526]	-1.77436		PPP1R3B	Homo sapiens protein phosphatase 1, regulatory (inhibitor) subunit 3B (PPP1R3B), transcript variant 1, mRNA [NM_001201329]	-1.85253		HHAT	Homo sapiens hedgehog acyltransferase (HHAT), transcript variant 1, mRNA [NM_018194]	1.56631		STAU2	Homo sapiens staufen, RNA binding protein, homolog 2 (Drosophila) (STAU2), transcript variant 1, mRNA [NM_001164380]	97.6129
FLJ41423	PREDICTED: Homo sapiens hypothetical LOC399886 (FLJ41423), miscRNA [XR_109047]	37.4486		KRT17	Homo sapiens keratin 17 (KRT17), mRNA [NM_000422]	-1.54531		PPP2R2A	Homo sapiens protein phosphatase 2, regulatory subunit B, alpha (PPP2R2A), transcript variant 1, mRNA [NM_002717]	-1.57661		HIST1H3H	Homo sapiens histone cluster 1, H3h (HIST1H3H), mRNA [NM_003536]	-1.85119		SYNGR3	Homo sapiens synaptogyrin 3 (SYNGR3), mRNA [NM_004209]	59.6893
FLJ46120	Homo sapiens cDNA FLJ46120 fis, clone TESTI2038733. [AK128002]	1.65382		KRT25	Homo sapiens keratin 25 (KRT25), mRNA [NM_181534]	1.75698		PTP4A3	Homo sapiens protein tyrosine phosphatase type IVA, member 3 (PTP4A3), transcript variant 1, mRNA [NM_032611]	28.0009		HIST1H4I	Homo sapiens histone cluster 1, H4i (HIST1H4I), mRNA [NM_003495]	1.82463		SYT15	Homo sapiens synaptotagmin XV (SYT15), transcript variant b, mRNA [NM_181519]	1.65896
FLNA	Homo sapiens filamin A, alpha (FLNA), transcript variant 2, mRNA [NM_001110556]	-1.83119		KRT42P	Homo sapiens keratin 42 pseudogene (KRT42P), non-coding RNA [NR_033415]	-1.80519		PTPN14	Homo sapiens protein tyrosine phosphatase, non-receptor type 14 (PTPN14), mRNA [NM_005401]	-1.55598		HLA-A	Homo sapiens major histocompatibility complex, class I, A (HLA-A), mRNA [NM_002116]	-1.56146		TBC1D24	Homo sapiens TBC1 domain family, member 24 (TBC1D24), transcript variant 2, mRNA [NM_020705]	45.8378
FLOT1	Homo sapiens flotillin 1 (FLOT1), mRNA [NM_005803]	3.41735		KRTAP5-5	Homo sapiens keratin associated protein 5-5 (KRTAP5-5), mRNA [NM_001001480]	66.5838		RAB30	Homo sapiens RAB30, member RAS oncogene family (RAB30), mRNA [NM_014488]	-1.59505		HLA-A	Homo sapiens major histocompatibility complex, class I, A (HLA-A), mRNA [NM_002116]	-2.65418		TBX18	Homo sapiens T-box 18 (TBX18), mRNA [NM_001080508]	71.18
FLRT1	Homo sapiens fibronectin leucine rich transmembrane protein 1 (FLRT1), mRNA [NM_013280]	16.2461		KRTAP9-9	Homo sapiens keratin associated protein 9-9 (KRTAP9-9), mRNA [NM_030975]	1.57478		RALGDS	Homo sapiens ral guanine nucleotide dissociation stimulator (RALGDS), transcript variant 2, mRNA [NM_001042368]	11.161		HLA-DRB1	Homo sapiens major histocompatibility complex, class II, DR beta 1 (HLA-DRB1), mRNA [NM_002124]	1.62009		TDRD1	Homo sapiens tudor domain containing 1 (TDRD1), mRNA [NM_198795]	19.8969
FMNL2	Homo sapiens formin-like 2 (FMNL2), mRNA [NM_052905]	1.53353		LAMA4	Homo sapiens laminin, alpha 4 (LAMA4), transcript variant 1, mRNA [NM_001105206]	1.78997		RALGPS2	Homo sapiens Ral GEF with PH domain and SH3 binding motif 2 (RALGPS2), mRNA [NM_152663]	-1.63544		HMGCS2	Homo sapiens 3-hydroxy-3-methylglutaryl-CoA synthase 2 (mitochondrial) (HMGCS2), nuclear gene encoding mitochondrial protein, transcript variant 1, mRNA [NM_005518]	2.98421		TDRD6	Homo sapiens tudor domain containing 6 (TDRD6), transcript variant 1, mRNA [NM_001010870]	13.3306
FMOD	Homo sapiens fibromodulin (FMOD), mRNA [NM_002023]	1.63152		LDLR	Homo sapiens low density lipoprotein receptor (LDLR), transcript variant 1, mRNA [NM_000527]	-1.56784		RARA	Homo sapiens retinoic acid receptor, alpha (RARA), transcript variant 2, mRNA [NM_001024809]	1.61122		HMOX1	Homo sapiens heme oxygenase (decycling) 1 (HMOX1), mRNA [NM_002133]	-2.22557		TEX15	Homo sapiens testis expressed 15 (TEX15), mRNA [NM_031271]	63.6579
FOSL1	Homo sapiens FOS-like antigen 1 (FOSL1), mRNA [NM_005438]	1.80013		LRFN3	Homo sapiens leucine rich repeat and fibronectin type III domain containing 3 (LRFN3), mRNA [NM_024509]	3.24406		RASL10B	Homo sapiens RAS-like, family 10, member B (RASL10B), mRNA [NM_033315]	69.409		HN1	Homo sapiens hematological and neurological expressed 1 (HN1), transcript variant 3, mRNA [NM_001002033]	1.63565		TM4SF20	Homo sapiens transmembrane 4 L six family member 20 (TM4SF20), mRNA [NM_024795]	16.0511
FRMPD2	Homo sapiens FERM and PDZ domain containing 2 (FRMPD2), transcript variant 3, mRNA [NM_001018071]	2.68338		LRRC46	Homo sapiens leucine rich repeat containing 46 (LRRC46), mRNA [NM_033413]	2.50095		RELB	Homo sapiens v-rel reticuloendotheliosis viral oncogene homolog B (RELB), mRNA [NM_006509]	3.31873		HNRNPUL1	Homo sapiens heterogeneous nuclear ribonucleoprotein U-like 1 (HNRNPUL1), transcript variant 1, mRNA [NM_007040]	1.51397		TMCO7	Homo sapiens transmembrane and coiled-coil domains 7 (TMCO7), mRNA [NM_024562]	71.3035
FUZ	Homo sapiens fuzzy homolog (Drosophila) (FUZ), transcript variant 1, mRNA [NM_025129]	13.1692		LRRC55	Homo sapiens leucine rich repeat containing 55 (LRRC55), mRNA [NM_001005210]	1.55787		RETN	Homo sapiens resistin (RETN), transcript variant 1, mRNA [NM_020415]	15.4961		HORMAD1	Homo sapiens HORMA domain containing 1 (HORMAD1), transcript variant 1, mRNA [NM_032132]	-1.68039		TMEM149	Homo sapiens transmembrane protein 149 (TMEM149), mRNA [NM_024660]	8.1342
FXYD3	Homo sapiens FXYD domain containing ion transport regulator 3 (FXYD3), transcript variant 3, mRNA [NM_001136007]	1.59496		LRRN2	Homo sapiens leucine rich repeat neuronal 2 (LRRN2), transcript variant 2, mRNA [NM_201630]	1.55752		RGNEF	Homo sapiens 190 kDa guanine nucleotide exchange factor (RGNEF), transcript variant 2, mRNA [NM_001177693]	-1.52481		HS6ST3	Homo sapiens heparan sulfate 6-O-sulfotransferase 3 (HS6ST3), mRNA [NM_153456]	1.52613		TMEM67	Homo sapiens transmembrane protein 67 (TMEM67), transcript variant 1, mRNA [NM_153704]	-1.57358
FXYD4	Homo sapiens FXYD domain containing ion transport regulator 4 (FXYD4), transcript variant 1, mRNA [NM_173160]	-1.60455		LTB	Homo sapiens lymphotoxin beta (TNF superfamily, member 3) (LTB), transcript variant 1, mRNA [NM_002341]	3.15367		RGS17	Homo sapiens regulator of G-protein signaling 17 (RGS17), mRNA [NM_012419]	-1.71104		HSD17B2	Homo sapiens hydroxysteroid (17-beta) dehydrogenase 2 (HSD17B2), mRNA [NM_002153]	1.68054		TMEM80	Homo sapiens transmembrane protein 80 (TMEM80), transcript variant 2, mRNA [NM_001042463]	1.54891
FYN	Homo sapiens FYN oncogene related to SRC, FGR, YES (FYN), transcript variant 1, mRNA [NM_002037]	-1.58515		LUC7L	Homo sapiens LUC7-like (S. cerevisiae) (LUC7L), transcript variant 2, mRNA [NM_201412]	-1.6191		RGS2	Homo sapiens regulator of G-protein signaling 2, 24kDa (RGS2), mRNA [NM_002923]	-1.90308		HSPA8	Homo sapiens heat shock 70kDa protein 8 (HSPA8), transcript variant 2, mRNA [NM_153201]	2.44545		TMTC1	Homo sapiens transmembrane and tetratricopeptide repeat containing 1 (TMTC1), transcript variant 2, mRNA [NM_175861]	11.7403
GAA	Homo sapiens glucosidase, alpha; acid (GAA), transcript variant 1, mRNA [NM_000152]	1.56708		LYN	Homo sapiens v-yes-1 Yamaguchi sarcoma viral related oncogene homolog (LYN), transcript variant 1, mRNA [NM_002350]	-2.05559		RHOB	Homo sapiens ras homolog gene family, member B (RHOB), mRNA [NM_004040]	-1.88884		HSPD1	Homo sapiens heat shock 60kDa protein 1 (chaperonin) (HSPD1), nuclear gene encoding mitochondrial protein, transcript variant 1, mRNA [NM_002156]	48.2983		TNFRSF9	Homo sapiens tumor necrosis factor receptor superfamily, member 9 (TNFRSF9), mRNA [NM_001561]	-1.5167
GABRE	Homo sapiens gamma-aminobutyric acid (GABA) A receptor, epsilon (GABRE), mRNA [NM_004961]	7.30792		MAFF	Homo sapiens v-maf musculoaponeurotic fibrosarcoma oncogene homolog F (avian) (MAFF), transcript variant 1, mRNA [NM_012323]	-1.58717		RND3	Homo sapiens Rho family GTPase 3 (RND3), mRNA [NM_005168]	-1.57862		HTR1E	Homo sapiens 5-hydroxytryptamine (serotonin) receptor 1E (HTR1E), mRNA [NM_000865]	3.74879		TNFSF18	Homo sapiens tumor necrosis factor (ligand) superfamily, member 18 (TNFSF18), mRNA [NM_005092]	8.19664
GADD45GIP1	Homo sapiens growth arrest and DNA-damage-inducible, gamma interacting protein 1 (GADD45GIP1), mRNA [NM_052850]	-1.59788		MAGEE1	Homo sapiens melanoma antigen family E, 1 (MAGEE1), mRNA [NM_020932]	120.457		RNF19A	Homo sapiens ring finger protein 19A (RNF19A), transcript variant 1, mRNA [NM_183419]	-1.54668		IDI2	Homo sapiens isopentenyl-diphosphate delta isomerase 2 (IDI2), mRNA [NM_033261]	17.0532		TNNI1	Homo sapiens troponin I type 1 (skeletal, slow) (TNNI1), mRNA [NM_003281]	-1.63207
GALNTL2	Homo sapiens UDP-N-acetyl-alpha-D-galactosamine:polypeptide N-acetylgalactosaminyltransferase-like 2 (GALNTL2), mRNA [NM_054110]	1.62541		MAGIX	Homo sapiens MAGI family member, X-linked (MAGIX), transcript variant 2, mRNA [NM_001099680]	3.26402		RPL27A	Homo sapiens ribosomal protein L27a (RPL27A), mRNA [NM_000990]	1.60217		IGF1	Homo sapiens insulin-like growth factor 1 (somatomedin C) (IGF1), transcript variant 4, mRNA [NM_000618]	-2.28691		TRIM38	Homo sapiens tripartite motif-containing 38 (TRIM38), mRNA [NM_006355]	-1.74216
GAPDHP32	full-length cDNA clone CS0DK008YI13 of HeLa cells Cot 25-normalized of Homo sapiens (human). [CR598865]	-1.69746		MAP3K14	Homo sapiens mitogen-activated protein kinase kinase kinase 14 (MAP3K14), mRNA [NM_003954]	-2.08855		RTEL1	Homo sapiens regulator of telomere elongation helicase 1 (RTEL1), transcript variant 1, mRNA [NM_016434]	2.33674		IGFBP2	Homo sapiens insulin-like growth factor binding protein 2, 36kDa (IGFBP2), mRNA [NM_000597]	24.573		TRIM46	Homo sapiens tripartite motif-containing 46 (TRIM46), mRNA [NM_025058]	45.8272
GAS6	Homo sapiens growth arrest-specific 6 (GAS6), transcript variant 1, mRNA [NM_000820]	2.26222		MCL1	Homo sapiens myeloid cell leukemia sequence 1 (BCL2-related) (MCL1), nuclear gene encoding mitochondrial protein, transcript variant 1, mRNA [NM_021960]	-2.05575		RTP2	Homo sapiens receptor (chemosensory) transporter protein 2 (RTP2), mRNA [NM_001004312]	108.117		IGFBP3	Homo sapiens insulin-like growth factor binding protein 3 (IGFBP3), transcript variant 1, mRNA [NM_001013398]	6.50463		TRIM63	Homo sapiens tripartite motif-containing 63 (TRIM63), mRNA [NM_032588]	13.1546
GBE1	Homo sapiens glucan (1,4-alpha-), branching enzyme 1 (GBE1), mRNA [NM_000158]	-1.53673		MECR	Homo sapiens mitochondrial trans-2-enoyl-CoA reductase (MECR), nuclear gene encoding mitochondrial protein, transcript variant 2, mRNA [NM_001024732]	1.70114		RUNX2	Homo sapiens runt-related transcription factor 2 (RUNX2), transcript variant 3, mRNA [NM_004348]	-1.56881		IL12RB2	Homo sapiens interleukin 12 receptor, beta 2 (IL12RB2), mRNA [NM_001559]	1.63119		TRNAU1AP	Homo sapiens tRNA selenocysteine 1 associated protein 1 (TRNAU1AP), transcript variant 1, mRNA [NM_017846]	1.72973
GBP4	Homo sapiens guanylate binding protein 4 (GBP4), mRNA [NM_052941]	1.61835		MED1	Homo sapiens mediator complex subunit 1 (MED1), mRNA [NM_004774]	-1.8495		SAT1	Homo sapiens spermidine/spermine N1-acetyltransferase 1 (SAT1), transcript variant 1, mRNA [NM_002970]	-1.55353		IL27RA	Homo sapiens interleukin 27 receptor, alpha (IL27RA), mRNA [NM_004843]	61.6242		TTC18	Homo sapiens tetratricopeptide repeat domain 18 (TTC18), mRNA [NM_145170]	17.0299
GCN1L1	Homo sapiens GCN1 general control of amino-acid synthesis 1-like 1 (yeast) (GCN1L1), mRNA [NM_006836]	6.26502		MED29	Homo sapiens mediator complex subunit 29 (MED29), mRNA [NM_017592]	-1.53201		SBNO2	Homo sapiens strawberry notch homolog 2 (Drosophila) (SBNO2), transcript variant 1, mRNA [NM_014963]	15.9362		INHBA	Homo sapiens inhibin, beta A (INHBA), mRNA [NM_002192]	-2.8911		TTC28	Homo sapiens tetratricopeptide repeat domain 28 (TTC28), mRNA [NM_001145418]	10.9119
GGT6	Homo sapiens gamma-glutamyltransferase 6 (GGT6), transcript variant 2, mRNA [NM_153338]	31.8712		MEPCE	Homo sapiens methylphosphate capping enzyme (MEPCE), transcript variant 1, mRNA [NM_019606]	-2.01485		SCAF8	Homo sapiens SR-related CTD-associated factor 8 (SCAF8), mRNA [NM_014892]	-1.69881		IPMK	Homo sapiens inositol polyphosphate multikinase (IPMK), mRNA [NM_152230]	-2.2555		UGT2B7	Homo sapiens UDP glucuronosyltransferase 2 family, polypeptide B7 (UGT2B7), mRNA [NM_001074]	69.0084
GIGYF2	Homo sapiens GRB10 interacting GYF protein 2 (GIGYF2), transcript variant 2, mRNA [NM_015575]	1.84577		MIA3	Homo sapiens melanoma inhibitory activity family, member 3 (MIA3), mRNA [NM_198551]	-1.94976		SCARNA12	Homo sapiens small Cajal body-specific RNA 12 (SCARNA12), guide RNA [NR_003010]	1.58373		IRG1	immunoresponsive 1 homolog (mouse) [Source:HGNC Symbol;Acc:33904] [ENST00000449753]	67.3159		UHRF1BP1	Homo sapiens UHRF1 binding protein 1 (UHRF1BP1), mRNA [NM_017754]	-2.89121
GLE1	Homo sapiens GLE1 RNA export mediator homolog (yeast) (GLE1), transcript variant 2, mRNA [NM_001499]	4.11149		MIDN	Homo sapiens midnolin (MIDN), mRNA [NM_177401]	-1.72581		SCARNA9	Homo sapiens small Cajal body-specific RNA 9 (SCARNA9), guide RNA [NR_002569]	-1.71588		ITFG1	Homo sapiens integrin alpha FG-GAP repeat containing 1 (ITFG1), mRNA [NM_030790]	11.41		ULK2	Homo sapiens unc-51-like kinase 2 (C. elegans) (ULK2), transcript variant 1, mRNA [NM_014683]	-1.51168
GLS	Homo sapiens glutaminase (GLS), nuclear gene encoding mitochondrial protein, mRNA [NM_014905]	-1.7683		MMP10	Homo sapiens matrix metallopeptidase 10 (stromelysin 2) (MMP10), mRNA [NM_002425]	-2.50924		SDPR	Homo sapiens serum deprivation response (SDPR), mRNA [NM_004657]	-2.08821		ITGA1	Homo sapiens integrin, alpha 1 (ITGA1), mRNA [NM_181501]	-1.61653		UNC45A	Homo sapiens unc-45 homolog A (C. elegans) (UNC45A), transcript variant 3, mRNA [NM_001039675]	1.59166
GMFB	Homo sapiens glia maturation factor, beta (GMFB), mRNA [NM_004124]	-1.62466		MMP14	Homo sapiens matrix metallopeptidase 14 (membrane-inserted) (MMP14), mRNA [NM_004995]	1.76917		SDR42E1	Homo sapiens short chain dehydrogenase/reductase family 42E, member 1 (SDR42E1), mRNA [NM_145168]	-1.57107		ITGB1	Homo sapiens integrin, beta 1 (fibronectin receptor, beta polypeptide, antigen CD29 includes MDF2, MSK12) (ITGB1), transcript variant 1E, mRNA [NM_133376]	-1.53748		UPB1	Homo sapiens ureidopropionase, beta (UPB1), mRNA [NM_016327]	1.99046
GNMT	Homo sapiens glycine N-methyltransferase (GNMT), mRNA [NM_018960]	3.73317		MMP19	Homo sapiens matrix metallopeptidase 19 (MMP19), transcript variant 1, mRNA [NM_002429]	1.73288		SEPP1	Homo sapiens selenoprotein P, plasma, 1 (SEPP1), transcript variant 1, mRNA [NM_005410]	-1.65644		ITGBL1	Homo sapiens integrin, beta-like 1 (with EGF-like repeat domains) (ITGBL1), mRNA [NM_004791]	1.83961		USP19	Homo sapiens ubiquitin specific peptidase 19 (USP19), transcript variant 4, mRNA [NM_006677]	19.5132
golgi-associated, gamma adaptin ear containing, ARF binding protein 1 [Source:HGNC Symbol;Acc:17842] [ENST00000405147]	golgi-associated, gamma adaptin ear containing, ARF binding protein 1 [Source:HGNC Symbol;Acc:17842] [ENST00000405147]	7.5607		MOP-1	Homo sapiens mRNA for MOP-1, complete cds. [AB014771]	1.52414		SERPINE1	Homo sapiens serpin peptidase inhibitor, clade E (nexin, plasminogen activator inhibitor type 1), member 1 (SERPINE1), transcript variant 1, mRNA [NM_000602]	1.59475		KCNV2	Homo sapiens potassium channel, subfamily V, member 2 (KCNV2), mRNA [NM_133497]	1.89257		USP25	Homo sapiens ubiquitin specific peptidase 25 (USP25), mRNA [NM_013396]	102.86
GPR113	Homo sapiens G protein-coupled receptor 113 (GPR113), transcript variant 3, mRNA [NM_153835]	-1.58107		MSX2	Homo sapiens msh homeobox 2 (MSX2), mRNA [NM_002449]	-1.60845		SH3BP2	Homo sapiens SH3-domain binding protein 2 (SH3BP2), transcript variant 4, mRNA [NM_001145855]	-2.21476		KDELC1	Homo sapiens KDEL (Lys-Asp-Glu-Leu) containing 1 (KDELC1), mRNA [NM_024089]	-1.69317		UTS2	Homo sapiens urotensin 2 (UTS2), transcript variant 1, mRNA [NM_021995]	9.50728
GPR135	Homo sapiens G protein-coupled receptor 135 (GPR135), mRNA [NM_022571]	12.273		MTHFR	Homo sapiens methylenetetrahydrofolate reductase (NAD(P)H) (MTHFR), mRNA [NM_005957]	-1.60776		SHARPIN	Homo sapiens SHANK-associated RH domain interactor (SHARPIN), mRNA [NM_030974]	5.44309		KREMEN2	Homo sapiens kringle containing transmembrane protein 2 (KREMEN2), transcript variant 4, mRNA [NM_172229]	1.66827		ZDHHC24	Homo sapiens zinc finger, DHHC-type containing 24 (ZDHHC24), mRNA [NM_207340]	1.72608
GPR39	Homo sapiens G protein-coupled receptor 39 (GPR39), mRNA [NM_001508]	10.4001		MTX1	Homo sapiens metaxin 1 (MTX1), nuclear gene encoding mitochondrial protein, transcript variant 2, mRNA [NM_198883]	2.27289		SHC2	Homo sapiens SHC (Src homology 2 domain containing) transforming protein 2 (SHC2), mRNA [NM_012435]	3.99342		KRT26	Homo sapiens keratin 26 (KRT26), mRNA [NM_181539]	-4.13217		ZDHHC8	Homo sapiens zinc finger, DHHC-type containing 8 (ZDHHC8), transcript variant 2, mRNA [NM_013373]	84.9397
GPR75	Homo sapiens G protein-coupled receptor 75 (GPR75), mRNA [NM_006794]	1.52319		MUC4	Homo sapiens mucin 4, cell surface associated (MUC4), transcript variant 1, mRNA [NM_018406]	1.61407		SHPRH	Homo sapiens SNF2 histone linker PHD RING helicase (SHPRH), transcript variant 1, mRNA [NM_001042683]	-1.68229		KRT81	Homo sapiens keratin 81 (KRT81), mRNA [NM_002281]	15.1018		ZFP36L2	Homo sapiens zinc finger protein 36, C3H type-like 2 (ZFP36L2), mRNA [NM_006887]	-1.60122
GPR89B	Homo sapiens G protein-coupled receptor 89B (GPR89B), mRNA [NM_016334]	2.4742		MUC5AC	H.sapiens (MAR11) MUC5AC mRNA for mucin (partial). [Z34282]	2.42958		SIPA1L2	Homo sapiens signal-induced proliferation-associated 1 like 2 (SIPA1L2), mRNA [NM_020808]	-1.9302		KRTAP5-9	Homo sapiens keratin associated protein 5-9 (KRTAP5-9), mRNA [NM_005553]	-1.68655		ZNF100	Homo sapiens zinc finger protein 100 (ZNF100), mRNA [NM_173531]	74.3692
GRASP	Homo sapiens GRP1 (general receptor for phosphoinositides 1)-associated scaffold protein (GRASP), mRNA [NM_181711]	46.8858		MUC5B	Homo sapiens mucin 5B, oligomeric mucus/gel-forming (MUC5B), mRNA [NM_002458]	1.85022		SIX4	Homo sapiens SIX homeobox 4 (SIX4), mRNA [NM_017420]	1.65247		KRTAP6-1	Homo sapiens keratin associated protein 6-1 (KRTAP6-1), mRNA [NM_181602]	-1.57688		ZNF146	Homo sapiens zinc finger protein 146 (ZNF146), transcript variant 1, mRNA [NM_007145]	1.70944
GRIPAP1	Homo sapiens GRIP1 associated protein 1 (GRIPAP1), transcript variant 2, mRNA [NM_207672]	2.02186		MUCL1	Homo sapiens mucin-like 1 (MUCL1), mRNA [NM_058173]	1.72039		SLC25A25	Homo sapiens solute carrier family 25 (mitochondrial carrier; phosphate carrier), member 25 (SLC25A25), nuclear gene encoding mitochondrial protein, transcript variant 2, mRNA [NM_001006641]	-1.5393		L2HGDH	Homo sapiens L-2-hydroxyglutarate dehydrogenase (L2HGDH), nuclear gene encoding mitochondrial protein, mRNA [NM_024884]	1.72652		ZNF366	Homo sapiens zinc finger protein 366 (ZNF366), mRNA [NM_152625]	-1.80442
GRK5	Homo sapiens FP2025 mRNA, complete cds. [AF370369]	1.6821		MXD1	Homo sapiens MAX dimerization protein 1 (MXD1), mRNA [NM_002357]	-1.60114		SLC8A1	Homo sapiens solute carrier family 8 (sodium/calcium exchanger), member 1 (SLC8A1), transcript variant A, mRNA [NM_021097]	27.4513		LALBA	Homo sapiens lactalbumin, alpha- (LALBA), mRNA [NM_002289]	-1.50548		ZNF410	Homo sapiens zinc finger protein 410 (ZNF410), mRNA [NM_021188]	-1.49871
GSTP1	Homo sapiens glutathione S-transferase pi 1 (GSTP1), mRNA [NM_000852]	2.33084		MYST4	Homo sapiens MYST histone acetyltransferase (monocytic leukemia) 4 (MYST4), mRNA [NM_012330]	-1.51393		SLITRK6	Homo sapiens SLIT and NTRK-like family, member 6 (SLITRK6), mRNA [NM_032229]	-1.68939		LAPTM4B	Homo sapiens lysosomal protein transmembrane 4 beta (LAPTM4B), mRNA [NM_018407]	1.51953		ZNF804B	Homo sapiens zinc finger protein 804B (ZNF804B), mRNA [NM_181646]	104.713
GTF2IRD1	Homo sapiens GTF2I repeat domain containing 1 (GTF2IRD1), transcript variant 2, mRNA [NM_005685]	-1.53557		NAT6	Homo sapiens N-acetyltransferase 6 (GCN5-related) (NAT6), transcript variant 1, mRNA [NM_012191]	-1.51359		SMAD3	Homo sapiens SMAD family member 3 (SMAD3), transcript variant 1, mRNA [NM_005902]	1.71018		LARP1	Homo sapiens La ribonucleoprotein domain family, member 1 (LARP1), transcript variant 1, mRNA [NM_015315]	-1.6599
HAS3	Homo sapiens hyaluronan synthase 3 (HAS3), transcript variant 1, mRNA [NM_005329]	2.00589		NAV1	Homo sapiens neuron navigator 1 (NAV1), transcript variant 1, mRNA [NM_020443]	7.09978		SMEK1	Homo sapiens SMEK homolog 1, suppressor of mek1 (Dictyostelium) (SMEK1), mRNA [NM_032560]	10.3841		LBH	Homo sapiens limb bud and heart development homolog (mouse) (LBH), mRNA [NM_030915]	-1.669
HAUS5	Homo sapiens HAUS augmin-like complex, subunit 5 (HAUS5), mRNA [NM_015302]	12.8936		NFKBIA	Homo sapiens nuclear factor of kappa light polypeptide gene enhancer in B-cells inhibitor, alpha (NFKBIA), mRNA [NM_020529]	2.91806		SNHG4	Homo sapiens small nucleolar RNA host gene 4 (non-protein coding) (SNHG4), transcript variant 1, non-coding RNA [NR_003141]	83.4896		LEPROT	Homo sapiens leptin receptor overlapping transcript (LEPROT), transcript variant 1, mRNA [NM_017526]	3.61057
HBE1	Homo sapiens hemoglobin, epsilon 1 (HBE1), mRNA [NM_005330]	1.63841		NFKBIL1	Homo sapiens nuclear factor of kappa light polypeptide gene enhancer in B-cells inhibitor-like 1 (NFKBIL1), transcript variant 1, mRNA [NM_005007]	-2.15954		SNHG9	Homo sapiens small nucleolar RNA host gene 9 (non-protein coding) (SNHG9), non-coding RNA [NR_003142]	1.9366		LHCGR	Homo sapiens luteinizing hormone/choriogonadotropin receptor (LHCGR), mRNA [NM_000233]	-1.67162
HBEGF	Homo sapiens heparin-binding EGF-like growth factor (HBEGF), mRNA [NM_001945]	2.3337		NINJ1	Homo sapiens ninjurin 1 (NINJ1), mRNA [NM_004148]	1.55291		SNRK	Homo sapiens SNF related kinase (SNRK), transcript variant 1, mRNA [NM_017719]	-1.64211		LHX9	Homo sapiens LIM homeobox 9 (LHX9), transcript variant 1, mRNA [NM_020204]	1.75121
HDAC7	Homo sapiens histone deacetylase 7 (HDAC7), transcript variant 1, mRNA [NM_015401]	5.1768		NPC1	Homo sapiens Niemann-Pick disease, type C1 (NPC1), mRNA [NM_000271]	-1.60563		SNX16	Homo sapiens sorting nexin 16 (SNX16), transcript variant 1, mRNA [NM_022133]	-1.8889		LONRF3	Homo sapiens LON peptidase N-terminal domain and ring finger 3 (LONRF3), transcript variant 1, mRNA [NM_001031855]	-1.6453
HDGFRP2	Homo sapiens hepatoma-derived growth factor-related protein 2 (HDGFRP2), transcript variant 2, mRNA [NM_032631]	-1.56259		NPEPL1	Homo sapiens aminopeptidase-like 1 (NPEPL1), mRNA [NM_024663]	4.53735		SP6	Homo sapiens Sp6 transcription factor (SP6), mRNA [NM_199262]	2.15397		LRP3	Homo sapiens low density lipoprotein receptor-related protein 3 (LRP3), mRNA [NM_002333]	1.98402
HEBP1	Homo sapiens heme binding protein 1 (HEBP1), mRNA [NM_015987]	2.4222		NPHS2	Homo sapiens nephrosis 2, idiopathic, steroid-resistant (podocin) (NPHS2), mRNA [NM_014625]	1.91634		SPDYC	Homo sapiens speedy homolog C (Xenopus laevis) (SPDYC), mRNA [NM_001008778]	3.11078		LRRC36	Homo sapiens leucine rich repeat containing 36 (LRRC36), transcript variant 1, mRNA [NM_018296]	1.60974
HIGD2B	Homo sapiens HIG1 hypoxia inducible domain family, member 2B (pseudogene) (HIGD2B), non-coding RNA [NR_002780]	-1.65324		NR4A2	Homo sapiens nuclear receptor subfamily 4, group A, member 2 (NR4A2), mRNA [NM_006186]	-1.60854		SPIN1	Homo sapiens spindlin 1 (SPIN1), mRNA [NM_006717]	-1.73685		LRRC38	Homo sapiens leucine rich repeat containing 38 (LRRC38), mRNA [NM_001010847]	-1.56241
HILS1	Homo sapiens histone linker H1 domain, spermatid-specific 1 (HILS1), transcript variant 1, non-coding RNA [NR_024193]	32.6244		NR4A3	Homo sapiens nuclear receptor subfamily 4, group A, member 3 (NR4A3), transcript variant 1, mRNA [NM_006981]	-1.8794		SPINK5	Homo sapiens serine peptidase inhibitor, Kazal type 5 (SPINK5), transcript variant 3, mRNA [NM_001127699]	-1.59215		LRRC8B	Homo sapiens leucine rich repeat containing 8 family, member B (LRRC8B), transcript variant 1, mRNA [NM_015350]	1.78581
HMGB3	Homo sapiens high-mobility group box 3 (HMGB3), mRNA [NM_005342]	-1.62583		NRARP	Homo sapiens NOTCH-regulated ankyrin repeat protein (NRARP), mRNA [NM_001004354]	-1.81177		SPRY3	Homo sapiens sprouty homolog 3 (Drosophila) (SPRY3), mRNA [NM_005840]	-1.54585		LRRFIP1	Homo sapiens leucine rich repeat (in FLII) interacting protein 1 (LRRFIP1), transcript variant 3, mRNA [NM_001137552]	-1.78105
HMOX1	Homo sapiens heme oxygenase (decycling) 1 (HMOX1), mRNA [NM_002133]	16.5403		NT5DC3	Homo sapiens 5'-nucleotidase domain containing 3 (NT5DC3), mRNA [NM_001031701]	-1.69387		SPTLC3	Homo sapiens serine palmitoyltransferase, long chain base subunit 3 (SPTLC3), mRNA [NM_018327]	-1.85337		LY96	Homo sapiens lymphocyte antigen 96 (LY96), transcript variant 1, mRNA [NM_015364]	1.50006
HOMER1	homer homolog 1 (Drosophila) [Source:HGNC Symbol;Acc:17512] [ENST00000334082]	2.06878		NUAK2	Homo sapiens NUAK family, SNF1-like kinase, 2 (NUAK2), mRNA [NM_030952]	1.68968		SRGAP2	Homo sapiens SLIT-ROBO Rho GTPase activating protein 2 (SRGAP2), transcript variant 2, mRNA [NM_001042758]	-1.61194		LYRM5	Homo sapiens LYR motif containing 5 (LYRM5), mRNA [NM_001001660]	2.41366
Homo sapiens cDNA FLJ30454 fis, clone BRACE2009311. [AK055016]	Homo sapiens cDNA FLJ30454 fis, clone BRACE2009311. [AK055016]	45.8008		NUDT13	Homo sapiens nudix (nucleoside diphosphate linked moiety X)-type motif 13 (NUDT13), mRNA [NM_015901]	38.9547		SRGAP2P1	Homo sapiens SLIT-ROBO Rho GTPase activating protein 2 pseudogene 1, mRNA (cDNA clone IMAGE:5243590), with apparent retained intron. [BC036880]	-1.63569		LYZL4	Homo sapiens lysozyme-like 4 (LYZL4), mRNA [NM_144634]	-1.55952
Homo sapiens cDNA FLJ33932 fis, clone CTONG2017798. [AK091251]	Homo sapiens cDNA FLJ33932 fis, clone CTONG2017798. [AK091251]	12.7646		OBFC2A	Homo sapiens oligonucleotide/oligosaccharide-binding fold containing 2A (OBFC2A), transcript variant 1, mRNA [NM_001031716]	-1.90779		SRSF6	Homo sapiens serine/arginine-rich splicing factor 6 (SRSF6), transcript variant 2, non-coding RNA [NR_034009]	-1.82554		MAN1C1	Homo sapiens mannosidase, alpha, class 1C, member 1 (MAN1C1), mRNA [NM_020379]	-2.1241
Homo sapiens cDNA FLJ34385 fis, clone HCHON1000142. [AK091704]	Homo sapiens cDNA FLJ34385 fis, clone HCHON1000142. [AK091704]	37.5844		OR2D3	Homo sapiens olfactory receptor, family 2, subfamily D, member 3 (OR2D3), mRNA [NM_001004684]	-1.56756		ST3GAL4	Homo sapiens ST3 beta-galactoside alpha-2,3-sialyltransferase 4 (ST3GAL4), mRNA [NM_006278]	1.61625		MANBAL	Homo sapiens mannosidase, beta A, lysosomal-like (MANBAL), transcript variant 1, mRNA [NM_022077]	-1.52309
Homo sapiens cDNA FLJ41951 fis, clone PROST1000528. [AK123945]	Homo sapiens cDNA FLJ41951 fis, clone PROST1000528. [AK123945]	2.61136		OR2T2	Homo sapiens olfactory receptor, family 2, subfamily T, member 2 (OR2T2), mRNA [NM_001004136]	2.08286		STAC3	Homo sapiens SH3 and cysteine rich domain 3 (STAC3), mRNA [NM_145064]	12.934		MAP7D3	Homo sapiens MAP7 domain containing 3 (MAP7D3), transcript variant 1, mRNA [NM_024597]	3.01943
Homo sapiens cDNA FLJ43215 fis, clone FEBRA2021908. [AK125205]	Homo sapiens cDNA FLJ43215 fis, clone FEBRA2021908. [AK125205]	3.42561		OR4C15	Homo sapiens olfactory receptor, family 4, subfamily C, member 15 (OR4C15), mRNA [NM_001001920]	2.41387		STAMBPL1	Homo sapiens STAM binding protein-like 1 (STAMBPL1), mRNA [NM_020799]	-1.53124		MAPK8IP1	Homo sapiens mitogen-activated protein kinase 8 interacting protein 1 (MAPK8IP1), mRNA [NM_005456]	-1.58981
Homo sapiens cDNA: FLJ22795 fis, clone KAIA2543. [AK026448]	Homo sapiens cDNA: FLJ22795 fis, clone KAIA2543. [AK026448]	2.78103		ORC6	Homo sapiens origin recognition complex, subunit 6 (ORC6), transcript variant 1, mRNA [NM_014321]	-1.55587		STIP1	Homo sapiens stress-induced-phosphoprotein 1 (STIP1), mRNA [NM_006819]	-1.59892		MAPRE1	Homo sapiens microtubule-associated protein, RP/EB family, member 1 (MAPRE1), mRNA [NM_012325]	15.7472
Homo sapiens mRNA; cDNA DKFZp686K0732 (from clone DKFZp686K0732). [BX641084]	Homo sapiens mRNA; cDNA DKFZp686K0732 (from clone DKFZp686K0732). [BX641084]	12.2914		OSM	Homo sapiens oncostatin M (OSM), mRNA [NM_020530]	-1.72396		SUMO1	AL565221 Homo sapiens FETAL BRAIN Homo sapiens cDNA clone CS0DF002YO03 3-PRIME, mRNA sequence [AL565221]	-1.54341		MARVELD3	Homo sapiens MARVEL domain containing 3 (MARVELD3), transcript variant 1, mRNA [NM_001017967]	-1.5224
Homo sapiens, clone IMAGE:5194137, mRNA. [BC029043]	Homo sapiens, clone IMAGE:5194137, mRNA. [BC029043]	19.4274		P2RY4	Homo sapiens pyrimidinergic receptor P2Y, G-protein coupled, 4 (P2RY4), mRNA [NM_002565]	2.10224		SVOPL	Homo sapiens SVOP-like (SVOPL), transcript variant 2, mRNA [NM_174959]	11.4395		MCTP2	Homo sapiens multiple C2 domains, transmembrane 2 (MCTP2), transcript variant 1, mRNA [NM_018349]	10.0551
HOXA13	Homo sapiens homeobox A13 (HOXA13), mRNA [NM_000522]	-1.74434		PACSIN3	Homo sapiens protein kinase C and casein kinase substrate in neurons 3 (PACSIN3), transcript variant 2, mRNA [NM_016223]	3.14727		SYBU	Homo sapiens syntabulin (syntaxin-interacting) (SYBU), transcript variant 1, mRNA [NM_001099744]	-1.56642		MED17	Homo sapiens mediator complex subunit 17 (MED17), mRNA [NM_004268]	55.5635
HOXA3	Homo sapiens homeobox A3 (HOXA3), transcript variant 2, mRNA [NM_153631]	-1.60434		PAFAH1B2	Homo sapiens platelet-activating factor acetylhydrolase 1b, catalytic subunit 2 (30kDa) (PAFAH1B2), transcript variant 1, mRNA [NM_002572]	1.67728		SYDE2	Homo sapiens synapse defective 1, Rho GTPase, homolog 2 (C. elegans) (SYDE2), mRNA [NM_032184]	43.6154		MMP16	Homo sapiens matrix metallopeptidase 16 (membrane-inserted) (MMP16), mRNA [NM_005941]	-1.66572
HOXA4	Homo sapiens homeobox A4 (HOXA4), mRNA [NM_002141]	-1.63201		PCA3	Homo sapiens prostate cancer antigen 3 (non-protein coding) (PCA3), non-coding RNA [NR_015342]	14.0451		SYNGAP1	Homo sapiens synaptic Ras GTPase activating protein 1 (SYNGAP1), mRNA [NM_006772]	125.768		MORF4L2	Homo sapiens mortality factor 4 like 2 (MORF4L2), transcript variant 2, mRNA [NM_012286]	-1.61485
HOXA5	Homo sapiens homeobox A5 (HOXA5), mRNA [NM_019102]	-1.88821		PDCD7	Homo sapiens programmed cell death 7 (PDCD7), mRNA [NM_005707]	-1.52822		SYTL2	Homo sapiens synaptotagmin-like 2 (SYTL2), transcript variant c, mRNA [NM_206927]	-1.5831		MPDZ	Homo sapiens multiple PDZ domain protein (MPDZ), mRNA [NM_003829]	61.8885
HOXA6	Homo sapiens homeobox A6 (HOXA6), mRNA [NM_024014]	-1.55788		PDE4DIP	Homo sapiens phosphodiesterase 4D interacting protein (PDE4DIP), transcript variant 3, mRNA [NM_022359]	1.68308		TAP1	Homo sapiens transporter 1, ATP-binding cassette, sub-family B (MDR/TAP) (TAP1), mRNA [NM_000593]	1.90033		MPO	Homo sapiens myeloperoxidase (MPO), nuclear gene encoding mitochondrial protein, mRNA [NM_000250]	-1.76684
HOXB5	Homo sapiens homeobox B5 (HOXB5), mRNA [NM_002147]	-1.54394		PER1	Homo sapiens period homolog 1 (Drosophila) (PER1), mRNA [NM_002616]	-1.82336		TAT	Homo sapiens tyrosine aminotransferase (TAT), nuclear gene encoding mitochondrial protein, mRNA [NM_000353]	20.9717		MRPL21	Homo sapiens mitochondrial ribosomal protein L21 (MRPL21), nuclear gene encoding mitochondrial protein, transcript variant 1, mRNA [NM_181515]	1.52077
HOXB6	Homo sapiens homeobox B6 (HOXB6), mRNA [NM_018952]	-1.67755		PFKFB2	Homo sapiens 6-phosphofructo-2-kinase/fructose-2,6-biphosphatase 2 (PFKFB2), transcript variant 2, mRNA [NM_001018053]	-1.55911		TERT	Homo sapiens telomerase reverse transcriptase (TERT), transcript variant 1, mRNA [NM_198253]	24.8921		MRPL22	Homo sapiens mitochondrial ribosomal protein L22 (MRPL22), nuclear gene encoding mitochondrial protein, transcript variant 2, mRNA [NM_001014990]	-1.66856
HOXB9	Homo sapiens homeobox B9 (HOXB9), mRNA [NM_024017]	2.09949		PGF	Homo sapiens placental growth factor (PGF), mRNA [NM_002632]	1.5956		TGFB2	Homo sapiens transforming growth factor, beta 2 (TGFB2), transcript variant 2, mRNA [NM_003238]	-2.13987		MRPL32	Homo sapiens mitochondrial ribosomal protein L32 (MRPL32), nuclear gene encoding mitochondrial protein, mRNA [NM_031903]	1.68098
HSD17B2	Homo sapiens hydroxysteroid (17-beta) dehydrogenase 2 (HSD17B2), mRNA [NM_002153]	-1.51458		PHF13	Homo sapiens PHD finger protein 13 (PHF13), mRNA [NM_153812]	1.57806		THAP10	Homo sapiens THAP domain containing 10 (THAP10), mRNA [NM_020147]	1.61765		MRPL52	Homo sapiens mitochondrial ribosomal protein L52 (MRPL52), nuclear gene encoding mitochondrial protein, transcript variant 4, mRNA [NM_181304]	1.66769
HUNK	Homo sapiens hormonally up-regulated Neu-associated kinase (HUNK), mRNA [NM_014586]	1.74446		PIM2	Homo sapiens pim-2 oncogene (PIM2), mRNA [NM_006875]	-1.5436		TICAM1	Homo sapiens toll-like receptor adaptor molecule 1 (TICAM1), mRNA [NM_182919]	1.7367		MRPS15	Homo sapiens mitochondrial ribosomal protein S15 (MRPS15), nuclear gene encoding mitochondrial protein, mRNA [NM_031280]	-1.78844
HYLS1	Homo sapiens hydrolethalus syndrome 1 (HYLS1), transcript variant 1, mRNA [NM_145014]	-1.51744		PLA2G2C	Homo sapiens phospholipase A2, group IIC (PLA2G2C), mRNA [NM_001105572]	1.62597		TLE3	Homo sapiens transducin-like enhancer of split 3 (E(sp1) homolog, Drosophila) (TLE3), transcript variant 1, mRNA [NM_005078]	9.29207		MRPS17	28S ribosomal protein S17, mitochondrial Precursor (S17mt)(MRP-S17) [Source:UniProtKB/Swiss-Prot;Acc:Q9Y2R5] [ENST00000426595]	-1.51527
IARS	Homo sapiens isoleucyl-tRNA synthetase (IARS), transcript variant long, mRNA [NM_013417]	-1.556		PLAU	Homo sapiens plasminogen activator, urokinase (PLAU), transcript variant 1, mRNA [NM_002658]	1.57352		TLE4	Homo sapiens transducin-like enhancer of split 4 (E(sp1) homolog, Drosophila) (TLE4), mRNA [NM_007005]	1.56949		MSH2	Homo sapiens mutS homolog 2, colon cancer, nonpolyposis type 1 (E. coli) (MSH2), mRNA [NM_000251]	1.69834
ICAM1	Homo sapiens intercellular adhesion molecule 1 (ICAM1), mRNA [NM_000201]	1.69769		PLEKHM1	Homo sapiens pleckstrin homology domain containing, family M (with RUN domain) member 1 (PLEKHM1), transcript variant 1, mRNA [NM_014798]	-1.60497		TLE4	Homo sapiens transducin-like enhancer of split 4 (E(sp1) homolog, Drosophila) (TLE4), mRNA [NM_007005]	1.57402		MSH6	Homo sapiens mutS homolog 6 (E. coli) (MSH6), mRNA [NM_000179]	1.54995
IER2	Homo sapiens immediate early response 2 (IER2), mRNA [NM_004907]	1.74539		PLEKHO2	Homo sapiens pleckstrin homology domain containing, family O member 2 (PLEKHO2), transcript variant 1, mRNA [NM_025201]	-1.53036		TMEM139	Homo sapiens transmembrane protein 139 (TMEM139), mRNA [NM_153345]	-1.63597		MTDH	Homo sapiens metadherin (MTDH), mRNA [NM_178812]	9.44139
IER3	Homo sapiens immediate early response 3 (IER3), mRNA [NM_003897]	2.00779		PLK3	Homo sapiens polo-like kinase 3 (PLK3), mRNA [NM_004073]	-1.56356		TMEM20	Homo sapiens transmembrane protein 20 (TMEM20), transcript variant 2, mRNA [NM_153226]	2.84036		MTSS1	Homo sapiens metastasis suppressor 1 (MTSS1), mRNA [NM_014751]	-1.50467
IFI44	Homo sapiens interferon-induced protein 44 (IFI44), mRNA [NM_006417]	1.81079		PMEPA1	Homo sapiens prostate transmembrane protein, androgen induced 1 (PMEPA1), transcript variant 1, mRNA [NM_020182]	-1.55636		TMEM35	Homo sapiens transmembrane protein 35 (TMEM35), mRNA [NM_021637]	10.3826		MYO1B	Homo sapiens myosin IB (MYO1B), transcript variant 2, mRNA [NM_012223]	10.4198
IFI44L	Homo sapiens interferon-induced protein 44-like (IFI44L), mRNA [NM_006820]	2.00067		PNMA1	Homo sapiens paraneoplastic antigen MA1 (PNMA1), mRNA [NM_006029]	-1.66902		TMLHE	Homo sapiens trimethyllysine hydroxylase, epsilon (TMLHE), nuclear gene encoding mitochondrial protein, transcript variant 1, mRNA [NM_018196]	-1.84187		NAAA	Homo sapiens N-acylethanolamine acid amidase (NAAA), transcript variant 2, mRNA [NM_001042402]	13.5566
IFITM1	Homo sapiens interferon induced transmembrane protein 1 (9-27) (IFITM1), mRNA [NM_003641]	1.76457		POLR1E	Homo sapiens polymerase (RNA) I polypeptide E, 53kDa (POLR1E), mRNA [NM_022490]	-1.59027		TMUB1	Homo sapiens transmembrane and ubiquitin-like domain containing 1 (TMUB1), transcript variant 1, mRNA [NM_031434]	2.89141		NANOS2	Homo sapiens nanos homolog 2 (Drosophila) (NANOS2), mRNA [NM_001029861]	-1.91933
IFNAR2	Homo sapiens interferon (alpha, beta and omega) receptor 2 (IFNAR2), transcript variant 1, mRNA [NM_207585]	1.74621		PPL	Homo sapiens periplakin (PPL), mRNA [NM_002705]	-1.66544		TNF	Homo sapiens tumor necrosis factor (TNF), mRNA [NM_000594]	4.02754		NBPF11	Homo sapiens neuroblastoma breakpoint family, member 11 (NBPF11), mRNA [NM_183372]	-1.55431
IGFBP2	Homo sapiens insulin-like growth factor binding protein 2, 36kDa (IGFBP2), mRNA [NM_000597]	8.86033		PPP4R1L	Homo sapiens protein phosphatase 4, regulatory subunit 1-like (PPP4R1L), non-coding RNA [NR_003505]	-1.59966		TNFAIP2	Homo sapiens tumor necrosis factor, alpha-induced protein 2 (TNFAIP2), mRNA [NM_006291]	2.01705		NEBL	Homo sapiens nebulette (NEBL), transcript variant 1, mRNA [NM_006393]	1.94255
IL17C	Homo sapiens interleukin 17C (IL17C), mRNA [NM_013278]	2.28607		PROX1	Homo sapiens prospero homeobox 1 (PROX1), mRNA [NM_002763]	-1.71689		TNFAIP3	Homo sapiens tumor necrosis factor, alpha-induced protein 3 (TNFAIP3), mRNA [NM_006290]	3.0244		NEDD9	Homo sapiens neural precursor cell expressed, developmentally down-regulated 9 (NEDD9), transcript variant 2, mRNA [NM_182966]	-1.49602
IL1A	Homo sapiens interleukin 1, alpha (IL1A), mRNA [NM_000575]	1.61496		PTPN21	Homo sapiens protein tyrosine phosphatase, non-receptor type 21 (PTPN21), mRNA [NM_007039]	-1.52027		TNN	Homo sapiens tenascin N (TNN), mRNA [NM_022093]	31.5988		NEK2	Homo sapiens NIMA (never in mitosis gene a)-related kinase 2 (NEK2), mRNA [NM_002497]	7.72495
IL20RB	Homo sapiens interleukin 20 receptor beta (IL20RB), mRNA [NM_144717]	-2.38992		PVR	Homo sapiens poliovirus receptor (PVR), transcript variant 1, mRNA [NM_006505]	-1.60595		TNXB	Homo sapiens tenascin XB (TNXB), transcript variant XB-S, mRNA [NM_032470]	49.7509		NKX6-1	Homo sapiens NK6 homeobox 1 (NKX6-1), mRNA [NM_006168]	-1.5477
IL23A	Homo sapiens interleukin 23, alpha subunit p19 (IL23A), mRNA [NM_016584]	4.5508		RALGDS	Homo sapiens ral guanine nucleotide dissociation stimulator (RALGDS), transcript variant 2, mRNA [NM_001042368]	12.1514		TOP1P2	Homo sapiens topoisomerase (DNA) I pseudogene 2 (TOP1P2), non-coding RNA [NR_001283]	-1.5492		NLRP8	Homo sapiens NLR family, pyrin domain containing 8 (NLRP8), mRNA [NM_176811]	1.52565
IL26	Homo sapiens interleukin 26 (IL26), mRNA [NM_018402]	51.9035		RAP1GAP2	Homo sapiens RAP1 GTPase activating protein 2 (RAP1GAP2), transcript variant 1, mRNA [NM_015085]	1.85498		TPM3	Homo sapiens tropomyosin 3 (TPM3), transcript variant 3, mRNA [NM_001043352]	1.54456		NOD2	Homo sapiens nucleotide-binding oligomerization domain containing 2 (NOD2), mRNA [NM_022162]	2.4607
IL8	Homo sapiens interleukin 8 (IL8), mRNA [NM_000584]	7.19742		RARA	Homo sapiens retinoic acid receptor, alpha (RARA), transcript variant 2, mRNA [NM_001024809]	1.6267		TPPP	Homo sapiens tubulin polymerization promoting protein (TPPP), mRNA [NM_007030]	1.56955		NPAS3	Homo sapiens neuronal PAS domain protein 3 (NPAS3), transcript variant 2, mRNA [NM_022123]	8.38828
ILDR1	Homo sapiens immunoglobulin-like domain containing receptor 1 (ILDR1), transcript variant 1, mRNA [NM_001199799]	32.2154		RASL10B	Homo sapiens RAS-like, family 10, member B (RASL10B), mRNA [NM_033315]	38.4017		TRIB1	Homo sapiens tribbles homolog 1 (Drosophila) (TRIB1), mRNA [NM_025195]	-1.7398		NR1I2	Homo sapiens nuclear receptor subfamily 1, group I, member 2 (NR1I2), transcript variant 1, mRNA [NM_003889]	6.43192
interleukin 8 [Source:HGNC Symbol;Acc:6025] [ENST00000401931]	interleukin 8 [Source:HGNC Symbol;Acc:6025] [ENST00000401931]	1.57058		RASSF1	Homo sapiens Ras association (RalGDS/AF-6) domain family member 1 (RASSF1), transcript variant C, mRNA [NM_170713]	-1.76272		TRIM47	Homo sapiens tripartite motif-containing 47 (TRIM47), mRNA [NM_033452]	1.7603		NRP1	Homo sapiens neuropilin 1 (NRP1), transcript variant 1, mRNA [NM_003873]	-2.27647
IPO13	Homo sapiens importin 13 (IPO13), mRNA [NM_014652]	1.88693		RELA	Homo sapiens v-rel reticuloendotheliosis viral oncogene homolog A (avian) (RELA), transcript variant 1, mRNA [NM_021975]	-1.52541		TRPS1	Homo sapiens trichorhinophalangeal syndrome I (TRPS1), mRNA [NM_014112]	-1.61027		NRXN1	Homo sapiens neurexin 1, mRNA (cDNA clone IMAGE:4815048), complete cds. [BC046631]	18.4626
IRF1	Homo sapiens interferon regulatory factor 1 (IRF1), mRNA [NM_002198]	1.76489		RELN	Homo sapiens reelin (RELN), transcript variant 1, mRNA [NM_005045]	-1.60042		TSC22D2	Homo sapiens TSC22 domain family, member 2 (TSC22D2), mRNA [NM_014779]	-1.52946		NT5C2	Homo sapiens 5'-nucleotidase, cytosolic II (NT5C2), transcript variant 1, mRNA [NM_012229]	8.99589
IRS1	Homo sapiens insulin receptor substrate 1 (IRS1), mRNA [NM_005544]	-1.65878		RELT	Homo sapiens RELT tumor necrosis factor receptor (RELT), transcript variant 1, mRNA [NM_032871]	-2.01367		TXK	Homo sapiens TXK tyrosine kinase (TXK), mRNA [NM_003328]	-1.73631		NUP62CL	Homo sapiens nucleoporin 62kDa C-terminal like (NUP62CL), transcript variant 1, mRNA [NM_017681]	-1.57233
IRS2	Homo sapiens insulin receptor substrate 2 (IRS2), mRNA [NM_003749]	-1.75886		RETN	Homo sapiens resistin (RETN), transcript variant 1, mRNA [NM_020415]	8.09946		UBQLN1	Homo sapiens ubiquilin 1 (UBQLN1), transcript variant 1, mRNA [NM_013438]	2.48776		OCM2	Homo sapiens oncomodulin 2 (OCM2), mRNA [NM_006188]	2.47611
ISL1	Homo sapiens ISL LIM homeobox 1 (ISL1), mRNA [NM_002202]	-1.68421		RFPL4A	Homo sapiens ret finger protein-like 4A (RFPL4A), mRNA [NM_001145014]	-1.6991		UBTF	Homo sapiens upstream binding transcription factor, RNA polymerase I (UBTF), transcript variant 2, mRNA [NM_001076683]	1.53246		OFD1	Homo sapiens oral-facial-digital syndrome 1 (OFD1), mRNA [NM_003611]	-1.63167
JMY	Homo sapiens junction mediating and regulatory protein, p53 cofactor (JMY), mRNA [NM_152405]	-1.5465		RGS16	Homo sapiens regulator of G-protein signaling 16 (RGS16), mRNA [NM_002928]	-1.58104		UCKL1-AS1	Homo sapiens UCKL1 antisense RNA 1 (non-protein coding) (UCKL1-AS1), antisense RNA [NR_027287]	44.462		OGDH	Homo sapiens oxoglutarate (alpha-ketoglutarate) dehydrogenase (lipoamide) (OGDH), nuclear gene encoding mitochondrial protein, transcript variant 2, mRNA [NM_001003941]	10.0324
JUNB	Homo sapiens jun B proto-oncogene (JUNB), mRNA [NM_002229]	1.74925		RGS2	Homo sapiens regulator of G-protein signaling 2, 24kDa (RGS2), mRNA [NM_002923]	-1.59465		USP25	Homo sapiens ubiquitin specific peptidase 25 (USP25), mRNA [NM_013396]	-1.63524		OGN	Homo sapiens osteoglycin (OGN), transcript variant 1, mRNA [NM_033014]	9.06668
KCNK3	Homo sapiens potassium channel, subfamily K, member 3 (KCNK3), mRNA [NM_002246]	5.69446		RHOB	Homo sapiens ras homolog gene family, member B (RHOB), mRNA [NM_004040]	-2.00382		USP48	Homo sapiens ubiquitin specific peptidase 48 (USP48), transcript variant 1, mRNA [NM_032236]	1.65141		OLFML2A	Homo sapiens olfactomedin-like 2A (OLFML2A), mRNA [NM_182487]	61.2314
KCTD11	Homo sapiens potassium channel tetramerisation domain containing 11 (KCTD11), mRNA [NM_001002914]	1.58658		RND1	Homo sapiens Rho family GTPase 1 (RND1), mRNA [NM_014470]	-1.64501		VANGL1	Homo sapiens vang-like 1 (van gogh, Drosophila) (VANGL1), transcript variant 1, mRNA [NM_138959]	1.57713		OPA3	Homo sapiens optic atrophy 3 (autosomal recessive, with chorea and spastic paraplegia) (OPA3), nuclear gene encoding mitochondrial protein, transcript variant 1, mRNA [NM_001017989]	-1.51178
KCTD13	Homo sapiens potassium channel tetramerisation domain containing 13 (KCTD13), mRNA [NM_178863]	1.64938		RTP2	Homo sapiens receptor (chemosensory) transporter protein 2 (RTP2), mRNA [NM_001004312]	52.3675		VRTN	Homo sapiens vertebrae development homolog (pig) (VRTN), mRNA [NM_018228]	42.0206		OPRK1	Homo sapiens opioid receptor, kappa 1 (OPRK1), mRNA [NM_000912]	1.67606
KDM6B	Homo sapiens lysine (K)-specific demethylase 6B (KDM6B), mRNA [NM_001080424]	1.72546		S100B	S100 calcium binding protein B [Source:HGNC Symbol;Acc:10500] [ENST00000397648]	1.57347		WDR33	Homo sapiens WD repeat domain 33 (WDR33), transcript variant 2, mRNA [NM_001006622]	-1.57606		OR13C4	Homo sapiens olfactory receptor, family 13, subfamily C, member 4 (OR13C4), mRNA [NM_001001919]	-1.50012
KIAA1199	Homo sapiens KIAA1199 (KIAA1199), mRNA [NM_018689]	1.86431		SAMD4A	Homo sapiens sterile alpha motif domain containing 4A (SAMD4A), transcript variant 1, mRNA [NM_015589]	-1.92372		WDR33	Homo sapiens WD repeat domain 33 (WDR33), transcript variant 2, mRNA [NM_001006622]	-1.53613		OR13C8	Homo sapiens olfactory receptor, family 13, subfamily C, member 8 (OR13C8), mRNA [NM_001004483]	-1.61642
KIF26A	Homo sapiens kinesin family member 26A (KIF26A), mRNA [NM_015656]	57.5578		SARDH	Homo sapiens sarcosine dehydrogenase (SARDH), nuclear gene encoding mitochondrial protein, transcript variant 2, mRNA [NM_001134707]	2.33432		WDR6	Homo sapiens WD repeat domain 6 (WDR6), mRNA [NM_018031]	1.92766		OR4F29	Homo sapiens olfactory receptor, family 4, subfamily F, member 29 (OR4F29), mRNA [NM_001005221]	-1.57037
KLF10	Homo sapiens Kruppel-like factor 10 (KLF10), transcript variant 1, mRNA [NM_005655]	1.65951		SBNO2	Homo sapiens strawberry notch homolog 2 (Drosophila) (SBNO2), transcript variant 1, mRNA [NM_014963]	19.8291		WNT7B	Homo sapiens wingless-type MMTV integration site family, member 7B (WNT7B), mRNA [NM_058238]	1.55221		OR51B2	Homo sapiens olfactory receptor, family 51, subfamily B, member 2 (OR51B2), mRNA [NM_033180]	3.61388
KLHL21	Homo sapiens kelch-like 21 (Drosophila) (KLHL21), mRNA [NM_014851]	-1.51761		SECISBP2	Homo sapiens SECIS binding protein 2 (SECISBP2), mRNA [NM_024077]	-1.52742		ZBTB7C	Homo sapiens zinc finger and BTB domain containing 7C (ZBTB7C), mRNA [NM_001039360]	1.54347		OR51I2	Homo sapiens olfactory receptor, family 51, subfamily I, member 2 (OR51I2), mRNA [NM_001004754]	1.60996
KLHL23	Homo sapiens kelch-like 23 (Drosophila) (KLHL23), mRNA [NM_144711]	1.55494		SERPINB8	Homo sapiens serpin peptidase inhibitor, clade B (ovalbumin), member 8 (SERPINB8), transcript variant 3, mRNA [NM_001031848]	-1.70956		ZC3H12A	Homo sapiens zinc finger CCCH-type containing 12A (ZC3H12A), mRNA [NM_025079]	2.07945		OR52R1	Homo sapiens olfactory receptor, family 52, subfamily R, member 1 (OR52R1), mRNA [NM_001005177]	-1.51262
KLHL35	Homo sapiens kelch-like 35 (Drosophila) (KLHL35), mRNA [NM_001039548]	18.3128		SERTAD1	Homo sapiens SERTA domain containing 1 (SERTAD1), mRNA [NM_013376]	-2.53358		ZC3HAV1	Homo sapiens zinc finger CCCH-type, antiviral 1 (ZC3HAV1), transcript variant 1, mRNA [NM_020119]	1.63634		ORC6	Homo sapiens origin recognition complex, subunit 6 (ORC6), transcript variant 1, mRNA [NM_014321]	13.6853
KRTAP5-5	Homo sapiens keratin associated protein 5-5 (KRTAP5-5), mRNA [NM_001001480]	50.116		SESN2	Homo sapiens sestrin 2 (SESN2), mRNA [NM_031459]	-1.54526		ZC4H2	Homo sapiens zinc finger, C4H2 domain containing (ZC4H2), transcript variant 1, mRNA [NM_018684]	48.4534		OSBPL1A	Homo sapiens oxysterol binding protein-like 1A (OSBPL1A), transcript variant OSBPL1B, mRNA [NM_080597]	9.67559
KRTAP9-9	Homo sapiens keratin associated protein 9-9 (KRTAP9-9), mRNA [NM_030975]	1.68324		SGSM2	Homo sapiens cDNA FLJ42893 fis, clone BRHIP3008598. [AK124883]	-1.53451		ZCCHC18	Homo sapiens zinc finger, CCHC domain containing 18 (ZCCHC18), transcript variant 1, mRNA [NM_001143978]	76.713		OTUB2	Homo sapiens OTU domain, ubiquitin aldehyde binding 2 (OTUB2), mRNA [NM_023112]	-1.63266
LAIR1	Homo sapiens leukocyte-associated immunoglobulin-like receptor 1 (LAIR1), transcript variant a, mRNA [NM_002287]	2.53207		SHARPIN	Homo sapiens SHANK-associated RH domain interactor (SHARPIN), mRNA [NM_030974]	2.10093		ZDHHC22	Homo sapiens zinc finger, DHHC-type containing 22 (ZDHHC22), mRNA [NM_174976]	4.04671		PABPC5	Homo sapiens poly(A) binding protein, cytoplasmic 5 (PABPC5), mRNA [NM_080832]	76.0618
LAMB1	Homo sapiens laminin, beta 1, mRNA (cDNA clone IMAGE:4889995), containing frame-shift errors. [BC044633]	1.60748		SLC22A9	Homo sapiens solute carrier family 22 (organic anion transporter), member 9 (SLC22A9), mRNA [NM_080866]	1.51682		ZFYVE1	Homo sapiens zinc finger, FYVE domain containing 1 (ZFYVE1), transcript variant 1, mRNA [NM_021260]	-1.52351		PAQR9	Homo sapiens progestin and adipoQ receptor family member IX (PAQR9), mRNA [NM_198504]	-1.81485
LCNL1	Homo sapiens lipocalin-like 1 (LCNL1), mRNA [NM_207510]	1.69537		SLC25A25	Homo sapiens solute carrier family 25 (mitochondrial carrier; phosphate carrier), member 25 (SLC25A25), nuclear gene encoding mitochondrial protein, transcript variant 2, mRNA [NM_001006641]	-1.58804		ZNF182	Homo sapiens zinc finger protein 182 (ZNF182), transcript variant 1, mRNA [NM_006962]	3.91124		PARP12	Homo sapiens poly (ADP-ribose) polymerase family, member 12 (PARP12), mRNA [NM_022750]	1.89149
LGALS2	Homo sapiens lectin, galactoside-binding, soluble, 2 (LGALS2), mRNA [NM_006498]	1.71309		SLC25A4	Homo sapiens solute carrier family 25 (mitochondrial carrier; adenine nucleotide translocator), member 4 (SLC25A4), nuclear gene encoding mitochondrial protein, mRNA [NM_001151]	-1.56463		ZNF217	Homo sapiens zinc finger protein 217 (ZNF217), mRNA [NM_006526]	-2.21949		PARP12	Homo sapiens poly (ADP-ribose) polymerase family, member 12 (PARP12), mRNA [NM_022750]	-1.52914
LGALS7	Homo sapiens lectin, galactoside-binding, soluble, 7 (LGALS7), mRNA [NM_002307]	3.8848		SLC8A1	Homo sapiens solute carrier family 8 (sodium/calcium exchanger), member 1 (SLC8A1), transcript variant A, mRNA [NM_021097]	8.96933		ZNF219	Homo sapiens zinc finger protein 219 (ZNF219), transcript variant 1, mRNA [NM_016423]	16.5849		PCGF6	Homo sapiens polycomb group ring finger 6 (PCGF6), transcript variant 1, mRNA [NM_001011663]	3.03674
LGALS8	Homo sapiens lectin, galactoside-binding, soluble, 8 (LGALS8), transcript variant 1, mRNA [NM_006499]	-1.51986		SLIT3	Homo sapiens slit homolog 3 (Drosophila) (SLIT3), mRNA [NM_003062]	2.04238		ZNF33A	Homo sapiens zinc finger protein 33A (ZNF33A), transcript variant 1, mRNA [NM_006954]	-1.56942		PCSK6	Homo sapiens proprotein convertase subtilisin/kexin type 6 (PCSK6), transcript variant 1, mRNA [NM_002570]	10.4124
LGR5	Homo sapiens leucine-rich repeat-containing G protein-coupled receptor 5 (LGR5), mRNA [NM_003667]	-1.57137		SMAD3	Homo sapiens SMAD family member 3 (SMAD3), transcript variant 1, mRNA [NM_005902]	1.55814						PDE6D	Homo sapiens phosphodiesterase 6D, cGMP-specific, rod, delta (PDE6D), mRNA [NM_002601]	-1.58198
LIF	Homo sapiens leukemia inhibitory factor (cholinergic differentiation factor) (LIF), mRNA [NM_002309]	1.97715		SMAD4	Homo sapiens SMAD family member 4 (SMAD4), mRNA [NM_005359]	-1.62763						PDGFA	Homo sapiens platelet-derived growth factor alpha polypeptide (PDGFA), transcript variant 1, mRNA [NM_002607]	-1.51197
LIM2	Homo sapiens lens intrinsic membrane protein 2, 19kDa (LIM2), transcript variant 1, mRNA [NM_030657]	3.89953		SMEK1	Homo sapiens SMEK homolog 1, suppressor of mek1 (Dictyostelium) (SMEK1), mRNA [NM_032560]	4.83822						PEX11B	Homo sapiens peroxisomal biogenesis factor 11 beta (PEX11B), transcript variant 1, mRNA [NM_003846]	-1.66749
LIN54	Homo sapiens lin-54 homolog (C. elegans) (LIN54), transcript variant 1, mRNA [NM_194282]	8.29717		SMTN	Homo sapiens smoothelin (SMTN), transcript variant 2, mRNA [NM_134269]	-1.57718						PHF19	Homo sapiens PHD finger protein 19 (PHF19), transcript variant 2, mRNA [NM_001009936]	43.0368
lipocalin 8 [Source:HGNC Symbol;Acc:27038] [ENST00000392896]	lipocalin 8 [Source:HGNC Symbol;Acc:27038] [ENST00000392896]	2.61726		SNHG4	Homo sapiens small nucleolar RNA host gene 4 (non-protein coding) (SNHG4), transcript variant 1, non-coding RNA [NR_003141]	31.2244						PHLDB2	Homo sapiens pleckstrin homology-like domain, family B, member 2, mRNA (cDNA clone IMAGE:5169755), complete cds. [BC038806]	-1.59635
LOC100128155	PREDICTED: Homo sapiens hypothetical LOC100128155 (LOC100128155), miscRNA [XR_113267]	92.3154		SNIP1	Homo sapiens Smad nuclear interacting protein 1 (SNIP1), mRNA [NM_024700]	-1.52533						PIGT	Homo sapiens phosphatidylinositol glycan anchor biosynthesis, class T (PIGT), transcript variant 1, mRNA [NM_015937]	4.03006
LOC100128682	Homo sapiens cDNA FLJ46220 fis, clone TESTI4013774. [AK128099]	79.4062		SNX25	Homo sapiens sorting nexin 25 (SNX25), mRNA [NM_031953]	-1.65428						PIKFYVE	Homo sapiens phosphoinositide kinase, FYVE finger containing (PIKFYVE), transcript variant 4, mRNA [NM_001178000]	1.85568
LOC100129917	Homo sapiens hypothetical LOC100129917 (LOC100129917), transcript variant 1, non-coding RNA [NR_036511]	61.8851		SPATA2L	Homo sapiens spermatogenesis associated 2-like (SPATA2L), mRNA [NM_152339]	-1.6537						PKDCC	Homo sapiens protein kinase domain containing, cytoplasmic homolog (mouse) (PKDCC), mRNA [NM_138370]	-1.56325
LOC100130285	PREDICTED: Homo sapiens hypothetical LOC100130285 (LOC100130285), miscRNA [XR_109235]	53.1169		SPECC1	Homo sapiens sperm antigen with calponin homology and coiled-coil domains 1 (SPECC1), transcript variant NSP5beta3beta, mRNA [NM_001033553]	-1.52929						PKDREJ	Homo sapiens polycystic kidney disease (polycystin) and REJ homolog (sperm receptor for egg jelly homolog, sea urchin) (PKDREJ), mRNA [NM_006071]	1.53727
LOC100130856	PREDICTED: Homo sapiens hypothetical LOC100130856 (LOC100130856), miscRNA [XR_109559]	36.0528		SPRY2	Homo sapiens sprouty homolog 2 (Drosophila) (SPRY2), mRNA [NM_005842]	-1.81875						PKN2	Homo sapiens protein kinase N2 (PKN2), mRNA [NM_006256]	68.559
LOC100131060	Homo sapiens hypothetical LOC100131060 (LOC100131060), non-coding RNA [NR_034014]	28.4457		SPRY4	Homo sapiens sprouty homolog 4 (Drosophila) (SPRY4), transcript variant 1, mRNA [NM_030964]	-1.69308						PLCG1	Homo sapiens phospholipase C, gamma 1 (PLCG1), transcript variant 1, mRNA [NM_002660]	-1.59036
LOC100131170	Homo sapiens cDNA FLJ25537 fis, clone CBR09136. [AK098403]	26.2733		STAC3	Homo sapiens SH3 and cysteine rich domain 3 (STAC3), mRNA [NM_145064]	6.46881						PLCL1	Homo sapiens phospholipase C-like 1 (PLCL1), mRNA [NM_006226]	-1.56939
LOC100131434	Homo sapiens hypothetical LOC100131434 (LOC100131434), non-coding RNA [NR_027455]	16.2528		STARD9	Homo sapiens StAR-related lipid transfer (START) domain containing 9 (STARD9), mRNA [NM_020759]	2.46767						PLEKHA7	Homo sapiens pleckstrin homology domain containing, family A member 7 (PLEKHA7), mRNA [NM_175058]	1.51194
LOC100131650	Homo sapiens cDNA FLJ42904 fis, clone BRHIP3013897. [AK124894]	15.7605		STAT3	Homo sapiens signal transducer and activator of transcription 3 (acute-phase response factor) (STAT3), transcript variant 3, mRNA [NM_213662]	-1.72297						PMM2	Homo sapiens phosphomannomutase 2 (PMM2), mRNA [NM_000303]	-1.79434
LOC100131733	PREDICTED: Homo sapiens hypothetical LOC100131733 (LOC100131733), miscRNA [XR_111335]	10.5678		STIP1	Homo sapiens stress-induced-phosphoprotein 1 (STIP1), mRNA [NM_006819]	-1.97101						PNMA5	Homo sapiens paraneoplastic antigen like 5 (PNMA5), transcript variant 3, mRNA [NM_052926]	-1.60233
LOC100132966	Homo sapiens cDNA FLJ42565 fis, clone BRACE3007472. [AK124556]	7.75714		STX19	Homo sapiens syntaxin 19 (STX19), mRNA [NM_001001850]	-1.59292						POLA1	Homo sapiens polymerase (DNA directed), alpha 1, catalytic subunit (POLA1), mRNA [NM_016937]	-1.71036
LOC100134409	PREDICTED: Homo sapiens double homeobox protein 4-like (LOC100134409), mRNA [XM_001718943]	6.9942		SYDE2	Homo sapiens synapse defective 1, Rho GTPase, homolog 2 (C. elegans) (SYDE2), mRNA [NM_032184]	39.0689						POLL	Homo sapiens polymerase (DNA directed), lambda (POLL), transcript variant 1, mRNA [NM_001174084]	-1.54259
LOC100289383	PREDICTED: Homo sapiens hypothetical protein LOC100289383 (LOC100289383), mRNA [XM_002344123]	6.06985		SYNGAP1	Homo sapiens synaptic Ras GTPase activating protein 1 (SYNGAP1), mRNA [NM_006772]	177.595						POM121L1P	Homo sapiens POM121 membrane glycoprotein-like 1, pseudogene (POM121L1P), non-coding RNA [NR_024591]	1.98474
LOC100507547	Homo sapiens hypothetical LOC100507547 (LOC100507547), transcript variant 1, non-coding RNA [NR_037169]	5.87293		SYT17	Homo sapiens synaptotagmin XVII (SYT17), mRNA [NM_016524]	1.76239						PPP1CB	Homo sapiens protein phosphatase 1, catalytic subunit, beta isozyme (PPP1CB), transcript variant 1, mRNA [NM_002709]	-1.53366
LOC100509701	PREDICTED: Homo sapiens Golgin subfamily A member 6-like protein 2-like (LOC100509701), mRNA [XM_003119601]	5.79529		TAF1	Homo sapiens TAF1 RNA polymerase II, TATA box binding protein (TBP)-associated factor, 250kDa (TAF1), transcript variant 1, mRNA [NM_004606]	-1.81938						PRDX1	Homo sapiens peroxiredoxin 1 (PRDX1), transcript variant 1, mRNA [NM_002574]	1.55426
LOC148189	Homo sapiens cDNA FLJ36869 fis, clone ASTRO2016819. [AK094188]	4.65771		TAF1	Homo sapiens TAF1 RNA polymerase II, TATA box binding protein (TBP)-associated factor, 250kDa (TAF1), transcript variant 1, mRNA [NM_004606]	-1.54003						PRG2	Homo sapiens proteoglycan 2, bone marrow (natural killer cell activator, eosinophil granule major basic protein) (PRG2), mRNA [NM_002728]	2.11844
LOC284263	Homo sapiens hypothetical protein LOC284263, mRNA (cDNA clone IMAGE:4826426). [BC038429]	3.72613		TAF5L	Homo sapiens TAF5-like RNA polymerase II, p300/CBP-associated factor (PCAF)-associated factor, 65kDa (TAF5L), transcript variant 1, mRNA [NM_014409]	-1.67978						PRLR	Homo sapiens prolactin receptor (PRLR), mRNA [NM_000949]	-1.51341
LOC389634	Homo sapiens hypothetical LOC389634 (LOC389634), non-coding RNA [NR_024420]	3.6336		TCF24	Homo sapiens transcription factor 24 (TCF24), mRNA [NM_001193502]	1.99032						PRM1	Homo sapiens protamine 1 (PRM1), mRNA [NM_002761]	2.20198
LOC390638	PREDICTED: Homo sapiens Golgin subfamily A member 2-like (LOC390638), mRNA [XM_001715670]	3.61912		TCP11L2	Homo sapiens t-complex 11 (mouse)-like 2 (TCP11L2), mRNA [NM_152772]	2.40702						PRNP	Homo sapiens prion protein (PRNP), transcript variant 1, mRNA [NM_000311]	7.85258
LOC399904	Homo sapiens cDNA FLJ42147 fis, clone TESTI4000530. [AK124141]	3.5604		TERT	Homo sapiens telomerase reverse transcriptase (TERT), transcript variant 1, mRNA [NM_198253]	10.5321						PROCR	Homo sapiens protein C receptor, endothelial (PROCR), mRNA [NM_006404]	-1.85626
LOC401180	PREDICTED: Homo sapiens hypothetical protein LOC401180 (LOC401180), mRNA [XM_379325]	3.50705		TIAM2	Homo sapiens T-cell lymphoma invasion and metastasis 2 (TIAM2), transcript variant 1, mRNA [NM_012454]	-1.88394						PRPS1	Homo sapiens phosphoribosyl pyrophosphate synthetase 1 (PRPS1), mRNA [NM_002764]	5.27977
LOC554202	Homo sapiens hypothetical LOC554202 (LOC554202), non-coding RNA [NR_027054]	3.09131		TICAM1	Homo sapiens toll-like receptor adaptor molecule 1 (TICAM1), mRNA [NM_182919]	1.74597						PSEN2	Homo sapiens presenilin 2 (Alzheimer disease 4) (PSEN2), transcript variant 1, mRNA [NM_000447]	6.70796
LOC642587	Homo sapiens NPC-A-5 (LOC642587), mRNA [NM_001104548]	2.35665		TIFA	Homo sapiens TRAF-interacting protein with forkhead-associated domain (TIFA), mRNA [NM_052864]	1.53588						PTAFR	Homo sapiens platelet-activating factor receptor (PTAFR), transcript variant 3, mRNA [NM_000952]	20.4822
LOC650621	PREDICTED: Homo sapiens anaphase-promoting complex subunit 2-like (LOC650621), mRNA [XM_939710]	1.85783		TLE3	Homo sapiens transducin-like enhancer of split 3 (E(sp1) homolog, Drosophila) (TLE3), transcript variant 1, mRNA [NM_005078]	9.15293						PTPLAD1	Homo sapiens protein tyrosine phosphatase-like A domain containing 1 (PTPLAD1), mRNA [NM_016395]	1.77025
LOC652614	PREDICTED: Homo sapiens BOLA class I histocompatibility antigen, alpha chain BL3-7-like (LOC652614), mRNA [XM_942149]	1.71875		TLR5	Homo sapiens toll-like receptor 5 (TLR5), mRNA [NM_003268]	2.44664						PTPN21	Homo sapiens protein tyrosine phosphatase, non-receptor type 21 (PTPN21), mRNA [NM_007039]	-1.57877
LOC654779	RST40456 Athersys RAGE Library Homo sapiens cDNA, mRNA sequence [BG220668]	1.64064		TM2D2	Homo sapiens TM2 domain containing 2 (TM2D2), transcript variant 2, mRNA [NM_031940]	-1.67304						PTTG1IP	Homo sapiens pituitary tumor-transforming 1 interacting protein (PTTG1IP), mRNA [NM_004339]	116.175
LOC727869	PREDICTED: Homo sapiens hypothetical LOC727869 (LOC727869), partial miscRNA [XR_111211]	1.57932		TMC5	Homo sapiens transmembrane channel-like 5 (TMC5), transcript variant 3, mRNA [NM_024780]	-1.52449						PVRL3	Homo sapiens poliovirus receptor-related 3 (PVRL3), mRNA [NM_015480]	92.2856
LOC729681	Homo sapiens cDNA FLJ38693 fis, clone KIDNE2001802. [AK096012]	1.57309		TMEM35	Homo sapiens transmembrane protein 35 (TMEM35), mRNA [NM_021637]	4.55318						PYCR2	Homo sapiens pyrroline-5-carboxylate reductase family, member 2 (PYCR2), mRNA [NM_013328]	-1.55404
LOC730102	Homo sapiens quinone oxidoreductase-like protein 2 pseudogene (LOC730102), non-coding RNA [NR_037167]	-1.5513		TNC	Homo sapiens tenascin C (TNC), mRNA [NM_002160]	2.28521						QPRT	Homo sapiens quinolinate phosphoribosyltransferase (QPRT), mRNA [NM_014298]	1.96758
LOC730495	Homo sapiens cDNA FLJ45934 fis, clone PLACE7003684. [AK127831]	-1.57281		TNF	Homo sapiens tumor necrosis factor (TNF), mRNA [NM_000594]	6.57664						RAB41	Homo sapiens RAB41, member RAS oncogene family (RAB41), mRNA [NM_001032726]	-1.5576
LOC730668	Homo sapiens dynein heavy chain -like pseudogene (LOC730668), non-coding RNA [NR_027240]	-2.00953		TNFAIP2	Homo sapiens tumor necrosis factor, alpha-induced protein 2 (TNFAIP2), mRNA [NM_006291]	1.97383						RAB7L1	Homo sapiens RAB7, member RAS oncogene family-like 1 (RAB7L1), transcript variant 1, mRNA [NM_003929]	-1.68731
LONRF3	Homo sapiens LON peptidase N-terminal domain and ring finger 3 (LONRF3), transcript variant 1, mRNA [NM_001031855]	8.44187		TNFAIP3	Homo sapiens tumor necrosis factor, alpha-induced protein 3 (TNFAIP3), mRNA [NM_006290]	2.19292						RAC1	Homo sapiens ras-related C3 botulinum toxin substrate 1 (rho family, small GTP binding protein Rac1) (RAC1), transcript variant Rac1b, mRNA [NM_018890]	2.06953
LRFN3	Homo sapiens leucine rich repeat and fibronectin type III domain containing 3 (LRFN3), mRNA [NM_024509]	48.9949		TNFRSF12A	Homo sapiens tumor necrosis factor receptor superfamily, member 12A (TNFRSF12A), mRNA [NM_016639]	-1.72791						REC8	Homo sapiens REC8 homolog (yeast) (REC8), transcript variant 2, mRNA [NM_001048205]	-4.53523
LRRC46	Homo sapiens leucine rich repeat containing 46 (LRRC46), mRNA [NM_033413]	1.79856		TNN	Homo sapiens tenascin N (TNN), mRNA [NM_022093]	7.43878						REXO2	Homo sapiens REX2, RNA exonuclease 2 homolog (S. cerevisiae) (REXO2), mRNA [NM_015523]	11.7139
LRRC8C	Homo sapiens leucine rich repeat containing 8 family, member C (LRRC8C), mRNA [NM_032270]	1.67365		TNPO3	Homo sapiens transportin 3 (TNPO3), transcript variant 1, mRNA [NM_012470]	1.63193						RHOT1	Homo sapiens ras homolog gene family, member T1 (RHOT1), transcript variant 1, mRNA [NM_001033568]	1.84239
LTB4R2	Homo sapiens leukotriene B4 receptor 2 (LTB4R2), transcript variant 1, mRNA [NM_019839]	1.59684		TNXB	Homo sapiens tenascin XB (TNXB), transcript variant XB-S, mRNA [NM_032470]	45.6244						RIOK2	Homo sapiens RIO kinase 2 (yeast) (RIOK2), transcript variant 1, mRNA [NM_018343]	16.4692
LZTFL1	Homo sapiens leucine zipper transcription factor-like 1 (LZTFL1), mRNA [NM_020347]	-1.54136		TONSL	Homo sapiens tonsoku-like, DNA repair protein (TONSL), mRNA [NM_013432]	1.58626						RIOK2	Homo sapiens RIO kinase 2 (yeast) (RIOK2), transcript variant 1, mRNA [NM_018343]	-1.79689
MAGEA6	Homo sapiens melanoma antigen family A, 6 (MAGEA6), transcript variant 2, mRNA [NM_175868]	1.52757		TP53INP2	Homo sapiens tumor protein p53 inducible nuclear protein 2 (TP53INP2), mRNA [NM_021202]	-1.55477						RND3	Homo sapiens Rho family GTPase 3 (RND3), mRNA [NM_005168]	-1.674
MAGEE1	Homo sapiens melanoma antigen family E, 1 (MAGEE1), mRNA [NM_020932]	44.2533		TPM4	Homo sapiens tropomyosin 4 (TPM4), transcript variant 2, mRNA [NM_003290]	-1.59815						RNF152	Homo sapiens ring finger protein 152 (RNF152), mRNA [NM_173557]	-1.50327
MAGEL2	Homo sapiens MAGE-like 2 (MAGEL2), mRNA [NM_019066]	2.95292		TRA2A	Homo sapiens transformer 2 alpha homolog (Drosophila) (TRA2A), mRNA [NM_013293]	-1.51756						RNF167	Homo sapiens ring finger protein 167 (RNF167), mRNA [NM_015528]	76.3761
MAMSTR	Homo sapiens MEF2 activating motif and SAP domain containing transcriptional regulator (MAMSTR), transcript variant 2, mRNA [NM_182574]	42.7716		TRIM36	Homo sapiens tripartite motif-containing 36 (TRIM36), transcript variant 1, mRNA [NM_018700]	-1.55455						RNF25	Homo sapiens ring finger protein 25 (RNF25), mRNA [NM_022453]	-3.76657
MAP3K9	Homo sapiens mitogen-activated protein kinase kinase kinase 9 (MAP3K9), mRNA [NM_033141]	141.917		TRIM47	Homo sapiens tripartite motif-containing 47 (TRIM47), mRNA [NM_033452]	1.53477						RNFT2	Homo sapiens ring finger protein, transmembrane 2 (RNFT2), transcript variant 2, mRNA [NM_032814]	-2.55904
MAPK6	Homo sapiens mitogen-activated protein kinase 6 (MAPK6), mRNA [NM_002748]	-1.84237		TSC22D2	Homo sapiens TSC22 domain family, member 2 (TSC22D2), mRNA [NM_014779]	-1.55639						RNU105A	Homo sapiens RNA, U105A small nucleolar (RNU105A), small nucleolar RNA [NR_004404]	-1.55237
MARVELD1	Homo sapiens MARVEL domain containing 1 (MARVELD1), mRNA [NM_031484]	8.15542		TSKU	Homo sapiens tsukushi small leucine rich proteoglycan homolog (Xenopus laevis) (TSKU), mRNA [NM_015516]	1.87713						ROR1	Homo sapiens receptor tyrosine kinase-like orphan receptor 1 (ROR1), transcript variant 1, mRNA [NM_005012]	1.71927
MBNL3	Homo sapiens muscleblind-like 3 (Drosophila) (MBNL3), transcript variant 6, mRNA [NM_001170704]	-1.55647		TUBB2A	Homo sapiens tubulin, beta 2A (TUBB2A), mRNA [NM_001069]	-1.67313						RPH3A	Homo sapiens rabphilin 3A homolog (mouse) (RPH3A), transcript variant 1, mRNA [NM_001143854]	4.73829
MED13L	Homo sapiens mediator complex subunit 13-like (MED13L), mRNA [NM_015335]	16.809		UBAP2L	Homo sapiens ubiquitin associated protein 2-like (UBAP2L), transcript variant 2, mRNA [NM_001127320]	-1.59942						RPL30	Homo sapiens ribosomal protein L30 (RPL30), mRNA [NM_000989]	11.5791
MED31	Homo sapiens mediator complex subunit 31 (MED31), mRNA [NM_016060]	2.66752		ULBP2	Homo sapiens UL16 binding protein 2 (ULBP2), mRNA [NM_025217]	-1.69157						RPS6	Homo sapiens ribosomal protein S6 (RPS6), mRNA [NM_001010]	35.1771
MEF2B	Homo sapiens myocyte enhancer factor 2B (MEF2B), mRNA [NM_001145785]	18.2024		USH2A	Homo sapiens Usher syndrome 2A (autosomal recessive, mild) (USH2A), transcript variant 1, mRNA [NM_007123]	2.50294						RREB1	Homo sapiens ras responsive element binding protein 1 (RREB1), transcript variant 1, mRNA [NM_001003699]	-1.53206
MEP1B	Homo sapiens meprin A, beta (MEP1B), mRNA [NM_005925]	8.9012		USP43	Homo sapiens ubiquitin specific peptidase 43 (USP43), mRNA [NM_153210]	-1.56455						RSPO2	Homo sapiens R-spondin 2 homolog (Xenopus laevis) (RSPO2), mRNA [NM_178565]	1.60653
MESDC1	Homo sapiens mesoderm development candidate 1 (MESDC1), mRNA [NM_022566]	1.67811		USP48	Homo sapiens ubiquitin specific peptidase 48 (USP48), transcript variant 1, mRNA [NM_032236]	1.52891						S1PR3	Homo sapiens sphingosine-1-phosphate receptor 3 (S1PR3), mRNA [NM_005226]	-2.33044
metallothionein 1L (gene/pseudogene) [Source:HGNC Symbol;Acc:7404] [ENST00000330439]	metallothionein 1L (gene/pseudogene) [Source:HGNC Symbol;Acc:7404] [ENST00000330439]	1.97942		VANGL1	Homo sapiens vang-like 1 (van gogh, Drosophila) (VANGL1), transcript variant 1, mRNA [NM_138959]	1.52457						SCAMP1	Homo sapiens secretory carrier membrane protein 1 (SCAMP1), mRNA [NM_004866]	10.1297
MFSD2A	Homo sapiens major facilitator superfamily domain containing 2A (MFSD2A), transcript variant 1, mRNA [NM_001136493]	1.69177		VASN	Homo sapiens vasorin (VASN), mRNA [NM_138440]	-2.19394						SCAND1	Homo sapiens SCAN domain containing 1 (SCAND1), transcript variant 1, mRNA [NM_016558]	-1.87478
MGAT4C	Homo sapiens mannosyl (alpha-1,3-)-glycoprotein beta-1,4-N-acetylglucosaminyltransferase, isozyme C (putative) (MGAT4C), mRNA [NM_013244]	3.92148		VNN2	Homo sapiens vanin 2 (VNN2), transcript variant 1, mRNA [NM_004665]	1.5252						SCFD1	Homo sapiens sec1 family domain containing 1 (SCFD1), transcript variant 1, mRNA [NM_016106]	-1.70108
MGC20647	Homo sapiens hypothetical protein MGC20647, mRNA (cDNA clone IMAGE:3355596), partial cds. [BC008289]	16.9179		VRTN	Homo sapiens vertebrae development homolog (pig) (VRTN), mRNA [NM_018228]	25.877						SCIN	Homo sapiens scinderin (SCIN), transcript variant 2, mRNA [NM_033128]	1.70019
MGC21881	Homo sapiens hypothetical locus MGC21881 (MGC21881), non-coding RNA [NR_015363]	-1.81134		WDR47	Homo sapiens WD repeat domain 47 (WDR47), transcript variant 2, mRNA [NM_014969]	-2.26526						SEC23B	Homo sapiens Sec23 homolog B (S. cerevisiae) (SEC23B), transcript variant 2, mRNA [NM_032985]	1.72707
MNX1	Homo sapiens motor neuron and pancreas homeobox 1 (MNX1), transcript variant 1, mRNA [NM_005515]	-1.52372		YY2	Homo sapiens YY2 transcription factor (YY2), mRNA [NM_206923]	-1.59682						SEPP1	Homo sapiens selenoprotein P, plasma, 1 (SEPP1), transcript variant 1, mRNA [NM_005410]	2.76111
MOCOS	Homo sapiens molybdenum cofactor sulfurase (MOCOS), mRNA [NM_017947]	-1.61201		ZC4H2	Homo sapiens zinc finger, C4H2 domain containing (ZC4H2), transcript variant 1, mRNA [NM_018684]	9.71289						SET	Homo sapiens SET nuclear oncogene (SET), transcript variant 2, mRNA [NM_003011]	-1.82931
MOP-1	Homo sapiens mRNA for MOP-1, complete cds. [AB014771]	1.75594		ZCCHC18	Homo sapiens zinc finger, CCHC domain containing 18 (ZCCHC18), transcript variant 1, mRNA [NM_001143978]	27.6293						SH3D20	Homo sapiens SH3 domain containing 20 (SH3D20), mRNA [NM_174919]	-1.90079
MPDZ	Homo sapiens multiple PDZ domain protein (MPDZ), mRNA [NM_003829]	50.5223		ZCCHC6	Homo sapiens zinc finger, CCHC domain containing 6 (ZCCHC6), transcript variant 1, mRNA [NM_024617]	-1.54628						SH3KBP1	Homo sapiens SH3-domain kinase binding protein 1 (SH3KBP1), transcript variant 1, mRNA [NM_031892]	-1.58238
MPP2	Homo sapiens membrane protein, palmitoylated 2 (MAGUK p55 subfamily member 2) (MPP2), mRNA [NM_005374]	34.465		ZCCHC6	Homo sapiens zinc finger, CCHC domain containing 6 (ZCCHC6), transcript variant 1, mRNA [NM_024617]	-1.54301						SHISA3	Homo sapiens shisa homolog 3 (Xenopus laevis) (SHISA3), mRNA [NM_001080505]	-1.57418
MRGPRG	Homo sapiens MAS-related GPR, member G (MRGPRG), mRNA [NM_001164377]	26.842		ZFAND3	Homo sapiens zinc finger, AN1-type domain 3 (ZFAND3), mRNA [NM_021943]	-1.95941						SHQ1	Homo sapiens SHQ1 homolog (S. cerevisiae) (SHQ1), mRNA [NM_018130]	-2.03105
MRPL54	Homo sapiens mitochondrial ribosomal protein L54 (MRPL54), nuclear gene encoding mitochondrial protein, mRNA [NM_172251]	-1.61		ZHX3	Homo sapiens zinc fingers and homeoboxes 3 (ZHX3), mRNA [NM_015035]	1.99505						SIL1	Homo sapiens SIL1 homolog, endoplasmic reticulum chaperone (S. cerevisiae) (SIL1), transcript variant 1, mRNA [NM_001037633]	1.59865
MSR1	Homo sapiens macrophage scavenger receptor 1 (MSR1), transcript variant SR-AI, mRNA [NM_138715]	3.01058		ZNF219	Homo sapiens zinc finger protein 219 (ZNF219), transcript variant 1, mRNA [NM_016423]	13.2615						SLC16A9	Homo sapiens solute carrier family 16, member 9 (monocarboxylic acid transporter 9) (SLC16A9), mRNA [NM_194298]	-1.66726
MT1A	Homo sapiens metallothionein 1A (MT1A), mRNA [NM_005946]	2.41346		ZNF597	Homo sapiens zinc finger protein 597 (ZNF597), mRNA [NM_152457]	-1.63215						SLC24A1	Homo sapiens solute carrier family 24 (sodium/potassium/calcium exchanger), member 1 (SLC24A1), mRNA [NM_004727]	1.58815
MT1F	Homo sapiens metallothionein 1F (MT1F), mRNA [NM_005949]	1.67391		ZNF699	Homo sapiens zinc finger protein 699 (ZNF699), mRNA [NM_198535]	-1.66287						SLC25A19	Homo sapiens solute carrier family 25 (mitochondrial thiamine pyrophosphate carrier), member 19 (SLC25A19), nuclear gene encoding mitochondrial protein, transcript variant 1, mRNA [NM_001126121]	-1.49606
MT1H	Homo sapiens metallothionein 1H (MT1H), mRNA [NM_005951]	4.74123		ZNF773	Homo sapiens zinc finger protein 773 (ZNF773), mRNA [NM_198542]	1.73054						SLC39A10	Homo sapiens solute carrier family 39 (zinc transporter), member 10 (SLC39A10), transcript variant 2, mRNA [NM_020342]	53.3174
MT4	Homo sapiens metallothionein 4 (MT4), mRNA [NM_032935]	1.73087		ZNF791	Homo sapiens zinc finger protein 791 (ZNF791), mRNA [NM_153358]	-1.53594						SLC4A8	Homo sapiens solute carrier family 4, sodium bicarbonate cotransporter, member 8 (SLC4A8), transcript variant 1, mRNA [NM_001039960]	1.58752
MTSS1	Homo sapiens metastasis suppressor 1 (MTSS1), mRNA [NM_014751]	2.07948		ZNF792	Homo sapiens zinc finger protein 792 (ZNF792), mRNA [NM_175872]	1.67029						SLC6A10P	Homo sapiens solute carrier family 6 (neurotransmitter transporter, creatine), member 10 (pseudogene) (SLC6A10P) on chromosome 16 [NR_003083]	11.2847
MTX1	Homo sapiens metaxin 1 (MTX1), nuclear gene encoding mitochondrial protein, transcript variant 2, mRNA [NM_198883]	1.59569		ZNF821	Homo sapiens zinc finger protein 821 (ZNF821), mRNA [NM_017530]	1.64473						SMAD5	Homo sapiens SMAD family member 5 (SMAD5), transcript variant 2, mRNA [NM_001001419]	-1.63944
MUC5AC	Homo sapiens partial mRNA for mucin 5 (MUC5AC gene). [AJ298317]	1.70414										SMEK1	Homo sapiens SMEK homolog 1, suppressor of mek1 (Dictyostelium) (SMEK1), mRNA [NM_032560]	1.5016
MUC5AC	H.sapiens (MAR11) MUC5AC mRNA for mucin (partial). [Z34282]	1.65134										SNRNP200	Homo sapiens small nuclear ribonucleoprotein 200kDa (U5) (SNRNP200), mRNA [NM_014014]	1.73508
mucin 3B, cell surface associated [Source:HGNC Symbol;Acc:13384] [ENST00000319509]	mucin 3B, cell surface associated [Source:HGNC Symbol;Acc:13384] [ENST00000319509]	3.91877										SORBS2	Homo sapiens sorbin and SH3 domain containing 2 (SORBS2), transcript variant 2, mRNA [NM_021069]	3.24136
mucin 3B, cell surface associated [Source:HGNC Symbol;Acc:13384] [ENST00000319509]	mucin 3B, cell surface associated [Source:HGNC Symbol;Acc:13384] [ENST00000319509]	-1.54635										SPINT1	Homo sapiens serine peptidase inhibitor, Kunitz type 1 (SPINT1), transcript variant 1, mRNA [NM_181642]	62.8907
MVD	Homo sapiens mevalonate (diphospho) decarboxylase (MVD), mRNA [NM_002461]	16.5278										SPINT3	Homo sapiens serine peptidase inhibitor, Kunitz type, 3 (SPINT3), mRNA [NM_006652]	4.3069
MYLK	Homo sapiens myosin light chain kinase (MYLK), transcript variant 1, mRNA [NM_053025]	1.73729										SRC	Homo sapiens v-src sarcoma (Schmidt-Ruppin A-2) viral oncogene homolog (avian) (SRC), transcript variant 1, mRNA [NM_005417]	-1.59135
MYO1B	Homo sapiens myosin IB (MYO1B), transcript variant 2, mRNA [NM_012223]	1.64019										SRPK3	Homo sapiens SRSF protein kinase 3 (SRPK3), transcript variant 1, mRNA [NM_014370]	1.55028
MZT1	Homo sapiens mitotic spindle organizing protein 1 (MZT1), mRNA [NM_001071775]	-1.56008										STAU2	Homo sapiens staufen, RNA binding protein, homolog 2 (Drosophila) (STAU2), transcript variant 1, mRNA [NM_001164380]	62.583
NAPB	Homo sapiens N-ethylmaleimide-sensitive factor attachment protein, beta (NAPB), mRNA [NM_022080]	15.0772										STK31	Homo sapiens serine/threonine kinase 31 (STK31), transcript variant 2, mRNA [NM_032944]	-1.85176
NAV1	Homo sapiens neuron navigator 1 (NAV1), transcript variant 1, mRNA [NM_020443]	45.912										SUSD2	Homo sapiens sushi domain containing 2 (SUSD2), mRNA [NM_019601]	-1.73586
NCAN	Homo sapiens neurocan (NCAN), mRNA [NM_004386]	35.4163										SUSD3	Homo sapiens sushi domain containing 3 (SUSD3), mRNA [NM_145006]	1.77043
NCRNA00165	601489274F1 NIH_MGC_69 Homo sapiens cDNA clone IMAGE:3891427 5', mRNA sequence [BE875542]	18.065										SYBU	Homo sapiens syntabulin (syntaxin-interacting) (SYBU), transcript variant 1, mRNA [NM_001099744]	9.35087
NEDD9	Homo sapiens neural precursor cell expressed, developmentally down-regulated 9 (NEDD9), transcript variant 2, mRNA [NM_182966]	1.54581										SYNC	Homo sapiens syncoilin, intermediate filament protein (SYNC), transcript variant 1, mRNA [NM_030786]	-1.85196
NET1	Homo sapiens neuroepithelial cell transforming 1 (NET1), transcript variant 1, mRNA [NM_001047160]	4.57293										SYNGR3	Homo sapiens synaptogyrin 3 (SYNGR3), mRNA [NM_004209]	10.2009
NFKBIA	Homo sapiens nuclear factor of kappa light polypeptide gene enhancer in B-cells inhibitor, alpha (NFKBIA), mRNA [NM_020529]	2.51428										SYNJ2	Homo sapiens synaptojanin 2 (SYNJ2), transcript variant 1, mRNA [NM_003898]	1.78191
NFKBIE	Homo sapiens nuclear factor of kappa light polypeptide gene enhancer in B-cells inhibitor, epsilon (NFKBIE), mRNA [NM_004556]	2.32666										SYP	Homo sapiens synaptophysin (SYP), mRNA [NM_003179]	-1.95416
NHLRC4	Homo sapiens NHL repeat containing 4 (NHLRC4), mRNA [NM_176677]	13.4378										SYT15	Homo sapiens synaptotagmin XV (SYT15), transcript variant b, mRNA [NM_181519]	2.52713
NHP2	Homo sapiens NHP2 ribonucleoprotein homolog (yeast) (NHP2), transcript variant 1, mRNA [NM_017838]	4.61785										TAOK2	Homo sapiens TAO kinase 2 (TAOK2), transcript variant 1, mRNA [NM_004783]	2.06444
NID2	Homo sapiens nidogen 2 (osteonidogen) (NID2), mRNA [NM_007361]	-1.54601										TBCD	Homo sapiens tubulin folding cofactor D (TBCD), mRNA [NM_005993]	-1.52811
NKD1	Homo sapiens naked cuticle homolog 1 (Drosophila) (NKD1), mRNA [NM_033119]	1.67769										TBX18	Homo sapiens T-box 18 (TBX18), mRNA [NM_001080508]	55.9116
NMU	Homo sapiens neuromedin U (NMU), mRNA [NM_006681]	-1.57448										TCHH	Homo sapiens trichohyalin (TCHH), mRNA [NM_007113]	-1.56409
NOX1	Homo sapiens NADPH oxidase 1 (NOX1), transcript variant NOH-1Lv, mRNA [NM_013955]	2.18728										TDRD1	Homo sapiens tudor domain containing 1 (TDRD1), mRNA [NM_198795]	2.73767
NPHS2	Homo sapiens nephrosis 2, idiopathic, steroid-resistant (podocin) (NPHS2), mRNA [NM_014625]	1.632										TESK2	Homo sapiens testis-specific kinase 2 (TESK2), mRNA [NM_007170]	4.39275
NRIP3	Homo sapiens nuclear receptor interacting protein 3 (NRIP3), mRNA [NM_020645]	1.82564										TFPT	Homo sapiens TCF3 (E2A) fusion partner (in childhood Leukemia) (TFPT), mRNA [NM_013342]	4.15697
NT5E	Homo sapiens 5'-nucleotidase, ecto (CD73) (NT5E), mRNA [NM_002526]	-1.52119										TIGD2	Homo sapiens tigger transposable element derived 2 (TIGD2), mRNA [NM_145715]	-1.50851
NTN5	Homo sapiens netrin 5 (NTN5), mRNA [NM_145807]	-1.5809										TM7SF2	Homo sapiens transmembrane 7 superfamily member 2 (TM7SF2), mRNA [NM_003273]	9.99703
NUDT4	Homo sapiens nudix (nucleoside diphosphate linked moiety X)-type motif 4 (NUDT4), transcript variant 2, mRNA [NM_199040]	-1.52164										TMCO7	Homo sapiens transmembrane and coiled-coil domains 7 (TMCO7), mRNA [NM_024562]	17.8673
OAS1	Homo sapiens 2',5'-oligoadenylate synthetase 1, 40/46kDa (OAS1), transcript variant 2, mRNA [NM_002534]	1.67298										TMEM110	Homo sapiens transmembrane protein 110 (TMEM110), mRNA [NM_198563]	1.63722
OAS2	Homo sapiens 2'-5'-oligoadenylate synthetase 2, 69/71kDa (OAS2), transcript variant 1, mRNA [NM_016817]	1.68899										TMEM149	Homo sapiens transmembrane protein 149 (TMEM149), mRNA [NM_024660]	1.7127
OCR1	Homo sapiens ovarian cancer-related protein 1 (OCR1) mRNA, complete cds. [AF314543]	4.91653										TMEM158	Homo sapiens transmembrane protein 158 (gene/pseudogene) (TMEM158), mRNA [NM_015444]	-1.53549
OR2T27	Homo sapiens olfactory receptor, family 2, subfamily T, member 27 (OR2T27), mRNA [NM_001001824]	1.9099										TMEM187	Homo sapiens transmembrane protein 187 (TMEM187), mRNA [NM_003492]	-1.57614
OR2T4	Homo sapiens olfactory receptor, family 2, subfamily T, member 4 (OR2T4), mRNA [NM_001004696]	5.16662										TMEM209	Homo sapiens transmembrane protein 209 (TMEM209), mRNA [NM_032842]	1.51635
OR4C46	Homo sapiens olfactory receptor, family 4, subfamily C, member 46 (OR4C46), mRNA [NM_001004703]	1.95789										TMEM43	Homo sapiens transmembrane protein 43 (TMEM43), mRNA [NM_024334]	-3.75653
OR7E5P	Homo sapiens olfactory receptor, family 7, subfamily E, member 5 pseudogene (OR7E5P), non-coding RNA [NR_027688]	1.85984										TMEM59	Homo sapiens transmembrane protein 59 (TMEM59), mRNA [NM_004872]	-1.90224
OSBP	Homo sapiens oxysterol binding protein (OSBP), mRNA [NM_002556]	5.20255										TMEM63C	Homo sapiens transmembrane protein 63C (TMEM63C), mRNA [NM_020431]	-1.7716
OTUD1	Homo sapiens OTU domain containing 1 (OTUD1), mRNA [NM_001145373]	-1.88471										TMPRSS15	Homo sapiens transmembrane protease, serine 15 (TMPRSS15), mRNA [NM_002772]	1.53074
OTX1	Homo sapiens orthodenticle homeobox 1 (OTX1), transcript variant 1, mRNA [NM_014562]	-1.96823										TMX4	thioredoxin-related transmembrane protein 4 [Source:HGNC Symbol;Acc:25237] [ENST00000246024]	1.93791
OVOL1	Homo sapiens ovo-like 1(Drosophila) (OVOL1), mRNA [NM_004561]	1.62538										TOM1L1	Homo sapiens target of myb1 (chicken)-like 1 (TOM1L1), mRNA [NM_005486]	1.51293
OVOS2	Homo sapiens mRNA; cDNA DKFZp434C0631 (from clone DKFZp434C0631). [AL831947]	16.539										TOP2B	Homo sapiens topoisomerase (DNA) II beta 180kDa (TOP2B), mRNA [NM_001068]	-1.53315
P2RX6	purinergic receptor P2X, ligand-gated ion channel, 6 [Source:HGNC Symbol;Acc:8538] [ENST00000413302]	34.254										TOR3A	Homo sapiens torsin family 3, member A (TOR3A), mRNA [NM_022371]	91.592
PAFAH1B1	Homo sapiens platelet-activating factor acetylhydrolase 1b, regulatory subunit 1 (45kDa) (PAFAH1B1), mRNA [NM_000430]	2.91946										TP53BP2	Homo sapiens tumor protein p53 binding protein, 2 (TP53BP2), transcript variant 2, mRNA [NM_005426]	1.61569
PALMD	Homo sapiens palmdelphin (PALMD), mRNA [NM_017734]	1.59339										TPO	Homo sapiens thyroid peroxidase (TPO), transcript variant 2, mRNA [NM_175719]	-1.87844
PARP12	Homo sapiens poly (ADP-ribose) polymerase family, member 12 (PARP12), mRNA [NM_022750]	1.55567										TRIM14	Homo sapiens tripartite motif-containing 14 (TRIM14), transcript variant 2, mRNA [NM_033219]	-1.69235
PCK2	Homo sapiens phosphoenolpyruvate carboxykinase 2 (mitochondrial) (PCK2), nuclear gene encoding mitochondrial protein, transcript variant 2, mRNA [NM_001018073]	-1.58817										TRIM32	Homo sapiens tripartite motif-containing 32 (TRIM32), transcript variant 1, mRNA [NM_012210]	1.50585
PDAP1	Homo sapiens PDGFA associated protein 1 (PDAP1), mRNA [NM_014891]	-1.5484										TRIM39	Homo sapiens tripartite motif-containing 39 (TRIM39), transcript variant 2, mRNA [NM_172016]	-1.52565
PDE4DIP	Homo sapiens phosphodiesterase 4D interacting protein (PDE4DIP), transcript variant 3, mRNA [NM_022359]	22.1268										TRPC4	Homo sapiens transient receptor potential cation channel, subfamily C, member 4 (TRPC4), transcript variant alpha, mRNA [NM_016179]	1.57322
PDLIM2	Homo sapiens PDZ and LIM domain 2 (mystique) (PDLIM2), transcript variant 3, mRNA [NM_198042]	4.44357										TSHB	Homo sapiens thyroid stimulating hormone, beta (TSHB), mRNA [NM_000549]	2.17355
peptidase (mitochondrial processing) alpha [Source:HGNC Symbol;Acc:18667] [ENST00000371720]	peptidase (mitochondrial processing) alpha [Source:HGNC Symbol;Acc:18667] [ENST00000371720]	67.9829										TSNAX	Homo sapiens translin-associated factor X (TSNAX), mRNA [NM_005999]	76.195
PGC	Homo sapiens progastricsin (pepsinogen C) (PGC), transcript variant 2, mRNA [NM_001166424]	1.51475										TSPY2	Homo sapiens testis specific protein, Y-linked 2 (TSPY2), mRNA [NM_022573]	1.50548
PGPEP1	Homo sapiens pyroglutamyl-peptidase I (PGPEP1), mRNA [NM_017712]	20.0827										TTC28	Homo sapiens tetratricopeptide repeat domain 28 (TTC28), mRNA [NM_001145418]	-1.5642
PHF5A	Homo sapiens PHD finger protein 5A (PHF5A), mRNA [NM_032758]	-2.29944										TULP2	Homo sapiens tubby like protein 2 (TULP2), mRNA [NM_003323]	-1.53677
PHF7	Homo sapiens PHD finger protein 7 (PHF7), transcript variant 2, mRNA [NM_173341]	29.565										TUSC1	Homo sapiens tumor suppressor candidate 1 (TUSC1), mRNA [NM_001004125]	-1.58123
PICALM	Homo sapiens phosphatidylinositol binding clathrin assembly protein (PICALM), transcript variant 1, mRNA [NM_007166]	-1.53869										UBTD2	Homo sapiens ubiquitin domain containing 2 (UBTD2), mRNA [NM_152277]	2.43151
PIN4	Homo sapiens protein (peptidylprolyl cis/trans isomerase) NIMA-interacting, 4 (parvulin) (PIN4), nuclear gene encoding mitochondrial protein, transcript variant 1, mRNA [NM_006223]	1.86581										UBXN1	Homo sapiens UBX domain protein 1 (UBXN1), mRNA [NM_015853]	-4.23959
PIP5K1B	Homo sapiens phosphatidylinositol-4-phosphate 5-kinase, type I, beta (PIP5K1B), transcript variant 2, mRNA [NM_003558]	-1.57212										UCKL1-AS1	Homo sapiens UCKL1 antisense RNA 1 (non-protein coding) (UCKL1-AS1), antisense RNA [NR_027287]	-3.59315
PIP5KL1	Homo sapiens phosphatidylinositol-4-phosphate 5-kinase-like 1 (PIP5KL1), transcript variant 1, mRNA [NM_001135219]	5.31202										UGT2B15	Homo sapiens UDP glucuronosyltransferase 2 family, polypeptide B15 (UGT2B15), mRNA [NM_001076]	-3.60194
PIRT	Homo sapiens phosphoinositide-interacting regulator of transient receptor potential channels (PIRT), mRNA [NM_001101387]	1.71252										UGT2B7	Homo sapiens UDP glucuronosyltransferase 2 family, polypeptide B7 (UGT2B7), mRNA [NM_001074]	13.2445
PLA2G16	Homo sapiens phospholipase A2, group XVI (PLA2G16), transcript variant 1, mRNA [NM_007069]	2.16559										UHRF1BP1	Homo sapiens UHRF1 binding protein 1 (UHRF1BP1), mRNA [NM_017754]	-1.49526
PLAC8	Homo sapiens placenta-specific 8 (PLAC8), transcript variant 2, mRNA [NM_016619]	-2.13767										ULBP1	Homo sapiens UL16 binding protein 1 (ULBP1), mRNA [NM_025218]	-1.52475
PLAU	Homo sapiens plasminogen activator, urokinase (PLAU), transcript variant 1, mRNA [NM_002658]	1.81737										UNC45A	Homo sapiens unc-45 homolog A (C. elegans) (UNC45A), transcript variant 3, mRNA [NM_001039675]	2.59395
PLCH1	Homo sapiens phospholipase C, eta 1 (PLCH1), transcript variant 2, mRNA [NM_014996]	1.7841										UNKL	Homo sapiens unkempt homolog (Drosophila)-like (UNKL), transcript variant 3, mRNA [NM_023076]	2.05737
PLK3	Homo sapiens polo-like kinase 3 (PLK3), mRNA [NM_004073]	1.65237										UQCC	Homo sapiens ubiquinol-cytochrome c reductase complex chaperone (UQCC), nuclear gene encoding mitochondrial protein, transcript variant 1, mRNA [NM_018244]	2.57813
PM0-CT0642-010301-003-d08 CT0642 Homo sapiens cDNA, mRNA sequence [BG957402]	PM0-CT0642-010301-003-d08 CT0642 Homo sapiens cDNA, mRNA sequence [BG957402]	1.5262										USE1	Homo sapiens unconventional SNARE in the ER 1 homolog (S. cerevisiae) (USE1), mRNA [NM_018467]	13.293
PMAIP1	Homo sapiens phorbol-12-myristate-13-acetate-induced protein 1 (PMAIP1), mRNA [NM_021127]	2.16211										USP25	Homo sapiens ubiquitin specific peptidase 25 (USP25), mRNA [NM_013396]	18.2265
POLD1	Homo sapiens polymerase (DNA directed), delta 1, catalytic subunit 125kDa (POLD1), mRNA [NM_002691]	18.7329										UTP11L	Homo sapiens UTP11-like, U3 small nucleolar ribonucleoprotein, (yeast) (UTP11L), mRNA [NM_016037]	1.9302
POLR3C	Homo sapiens polymerase (RNA) III (DNA directed) polypeptide C (62kD) (POLR3C), mRNA [NM_006468]	2.31732										VASN	Homo sapiens vasorin (VASN), mRNA [NM_138440]	-1.84811
PPFIA2	Homo sapiens protein tyrosine phosphatase, receptor type, f polypeptide (PTPRF), interacting protein (liprin), alpha 2 (PPFIA2), mRNA [NM_003625]	1.63689										VDAC2	Homo sapiens voltage-dependent anion channel 2 (VDAC2), nuclear gene encoding mitochondrial protein, transcript variant 1, mRNA [NM_001184783]	40.014
PREDICTED: Homo sapiens hypothetical LOC100127950 (LOC100127950), miscRNA [XR_110674]	PREDICTED: Homo sapiens hypothetical LOC100127950 (LOC100127950), miscRNA [XR_110674]	-1.56623										VGLL1	Homo sapiens vestigial like 1 (Drosophila) (VGLL1), mRNA [NM_016267]	2.59175
PREDICTED: Homo sapiens hypothetical LOC100130262 (LOC100130262), mRNA [XM_001724354]	PREDICTED: Homo sapiens hypothetical LOC100130262 (LOC100130262), mRNA [XM_001724354]	31.2681										VPS13B	Homo sapiens vacuolar protein sorting 13 homolog B (yeast) (VPS13B), transcript variant 5, mRNA [NM_017890]	2.34819
PREDICTED: Homo sapiens hypothetical LOC641515 (LOC641515), miscRNA [XR_108331]	PREDICTED: Homo sapiens hypothetical LOC641515 (LOC641515), miscRNA [XR_108331]	1.74154										VPS41	Homo sapiens vacuolar protein sorting 41 homolog (S. cerevisiae) (VPS41), transcript variant 1, mRNA [NM_014396]	2.16347
PREDICTED: Homo sapiens hypothetical LOC729378 (LOC729378), mRNA [XM_001130104]	PREDICTED: Homo sapiens hypothetical LOC729378 (LOC729378), mRNA [XM_001130104]	23.642										VTI1A	Homo sapiens vesicle transport through interaction with t-SNAREs homolog 1A (yeast) (VTI1A), mRNA [NM_145206]	-1.55636
PREDICTED: Homo sapiens similar to ADAM metallopeptidase domain 21 preproprotein (LOC646548), miscRNA [XR_019089]	PREDICTED: Homo sapiens similar to ADAM metallopeptidase domain 21 preproprotein (LOC646548), miscRNA [XR_019089]	5.4183										WDR77	Homo sapiens WD repeat domain 77 (WDR77), mRNA [NM_024102]	-1.52875
PREDICTED: Homo sapiens similar to hCG2040227 (LOC730651), miscRNA [XR_078855]	PREDICTED: Homo sapiens similar to hCG2040227 (LOC730651), miscRNA [XR_078855]	21.6015										WDR82	Homo sapiens WD repeat domain 82 (WDR82), mRNA [NM_025222]	10.7484
PREDICTED: Homo sapiens similar to hCG2045429 (LOC100132515), mRNA [XM_001719495]	PREDICTED: Homo sapiens similar to hCG2045429 (LOC100132515), mRNA [XM_001719495]	4.77566										XAGE5	Homo sapiens X antigen family, member 5 (XAGE5), mRNA [NM_130775]	1.81479
PREDICTED: Homo sapiens similar to mCG50504 (LOC100129203), mRNA [XM_001718007]	PREDICTED: Homo sapiens similar to mCG50504 (LOC100129203), mRNA [XM_001718007]	20.7757										YWHAB	Homo sapiens tyrosine 3-monooxygenase/tryptophan 5-monooxygenase activation protein, beta polypeptide (YWHAB), transcript variant 1, mRNA [NM_003404]	13.3864
PRIC285	Homo sapiens peroxisomal proliferator-activated receptor A interacting complex 285 (PRIC285), transcript variant 1, mRNA [NM_001037335]	15.0313										YY1AP1	Homo sapiens YY1 associated protein 1 (YY1AP1), transcript variant 2, mRNA [NM_139118]	-1.60375
PRKAB2	Homo sapiens protein kinase, AMP-activated, beta 2 non-catalytic subunit (PRKAB2), mRNA [NM_005399]	-1.5149										ZBTB33	Homo sapiens zinc finger and BTB domain containing 33 (ZBTB33), transcript variant 2, mRNA [NM_006777]	-1.53757
PRKACG	Homo sapiens protein kinase, cAMP-dependent, catalytic, gamma (PRKACG), mRNA [NM_002732]	1.57962										ZDHHC7	Homo sapiens zinc finger, DHHC-type containing 7 (ZDHHC7), transcript variant 2, mRNA [NM_017740]	-1.49851
protein tyrosine phosphatase, receptor type, K [Source:HGNC Symbol;Acc:9674] [ENST00000392449]	protein tyrosine phosphatase, receptor type, K [Source:HGNC Symbol;Acc:9674] [ENST00000392449]	21.152										ZDHHC8	Homo sapiens zinc finger, DHHC-type containing 8 (ZDHHC8), transcript variant 2, mRNA [NM_013373]	10.4761
PRRT4	Homo sapiens proline-rich transmembrane protein 4 (PRRT4), transcript variant 1, mRNA [NM_001174164]	13.2986										ZFAND3	Homo sapiens zinc finger, AN1-type domain 3 (ZFAND3), mRNA [NM_021943]	3.61507
PRSS3	Homo sapiens protease, serine, 3 (PRSS3), transcript variant 2, mRNA [NM_002771]	-1.62345										ZFP64	Homo sapiens zinc finger protein 64 homolog (mouse) (ZFP64), transcript variant 4, mRNA [NM_199427]	1.66994
PRSS8	Homo sapiens protease, serine, 8 (PRSS8), mRNA [NM_002773]	2.58618										ZGLP1	Homo sapiens zinc finger, GATA-like protein 1 (ZGLP1), mRNA [NM_001103167]	8.71167
PTP4A3	Homo sapiens protein tyrosine phosphatase type IVA, member 3 (PTP4A3), transcript variant 1, mRNA [NM_032611]	19.1699										ZMYM3	Homo sapiens zinc finger, MYM-type 3 (ZMYM3), transcript variant 2, mRNA [NM_005096]	-1.82982
PTPN22	Homo sapiens protein tyrosine phosphatase, non-receptor type 22 (lymphoid) (PTPN22), transcript variant 2, mRNA [NM_012411]	2.03855										ZMYM4	Homo sapiens zinc finger, MYM-type 4 (ZMYM4), mRNA [NM_005095]	-1.83267
PTPRC	Homo sapiens protein tyrosine phosphatase, receptor type, C (PTPRC), transcript variant 1, mRNA [NM_002838]	1.53918										ZNF100	Homo sapiens zinc finger protein 100 (ZNF100), mRNA [NM_173531]	50.2865
PTTG1IP	Homo sapiens pituitary tumor-transforming 1 interacting protein (PTTG1IP), mRNA [NM_004339]	3.2284										ZNF146	Homo sapiens zinc finger protein 146 (ZNF146), transcript variant 1, mRNA [NM_007145]	3.77774
Putative uncharacterized protein ENSP00000344402 [Source:UniProtKB/TrEMBL;Acc:B7WP70] [ENST00000339021]	Putative uncharacterized protein ENSP00000344402 [Source:UniProtKB/TrEMBL;Acc:B7WP70] [ENST00000339021]	2.49773										ZNF193	Homo sapiens zinc finger protein 193 (ZNF193), transcript variant 2, mRNA [NM_006299]	-1.49534
Putative uncharacterized protein ENSP00000367676 [Source:UniProtKB/TrEMBL;Acc:B7WP47] [ENST00000378420]	Putative uncharacterized protein ENSP00000367676 [Source:UniProtKB/TrEMBL;Acc:B7WP47] [ENST00000378420]	-1.62687										ZNF28	Homo sapiens zinc finger protein 28 (ZNF28), transcript variant 1, mRNA [NM_006969]	-1.57956
Putative uncharacterized protein ENSP00000369405 [Source:UniProtKB/TrEMBL;Acc:B7WPM6] [ENST00000380065]	Putative uncharacterized protein ENSP00000369405 [Source:UniProtKB/TrEMBL;Acc:B7WPM6] [ENST00000380065]	5.35349										ZNF366	Homo sapiens zinc finger protein 366 (ZNF366), mRNA [NM_152625]	-1.59845
Putative uncharacterized protein ENSP00000386035 [Source:UniProtKB/TrEMBL;Acc:B5MCS7] [ENST00000431083]	Putative uncharacterized protein ENSP00000386035 [Source:UniProtKB/TrEMBL;Acc:B5MCS7] [ENST00000431083]	55.0977										ZNF473	Homo sapiens zinc finger protein 473 (ZNF473), transcript variant 1, mRNA [NM_015428]	1.50355
RALGDS	Homo sapiens ral guanine nucleotide dissociation stimulator (RALGDS), transcript variant 2, mRNA [NM_001042368]	13.2126										ZNF493	Homo sapiens zinc finger protein 493 (ZNF493), transcript variant 3, mRNA [NM_001076678]	10.4779
RASL10B	Homo sapiens RAS-like, family 10, member B (RASL10B), mRNA [NM_033315]	75.6137										ZNF644	Homo sapiens zinc finger protein 644 (ZNF644), transcript variant 1, mRNA [NM_201269]	2.29823
RBP4	Homo sapiens retinol binding protein 4, plasma (RBP4), mRNA [NM_006744]	1.62861										ZNF649	Homo sapiens zinc finger protein 649 (ZNF649), mRNA [NM_023074]	59.3633
RCOR2	Homo sapiens REST corepressor 2 (RCOR2), mRNA [NM_173587]	14.8242										ZNF655	Homo sapiens zinc finger protein 655 (ZNF655), transcript variant 7, mRNA [NM_001083956]	-1.55477
RELB	Homo sapiens v-rel reticuloendotheliosis viral oncogene homolog B (RELB), mRNA [NM_006509]	11.2742										ZNF77	Homo sapiens zinc finger protein 77 (ZNF77), mRNA [NM_021217]	-1.66157
REST	Homo sapiens RE1-silencing transcription factor (REST), transcript variant 1, mRNA [NM_005612]	-1.51866										ZNF804B	Homo sapiens zinc finger protein 804B (ZNF804B), mRNA [NM_181646]	123.56
RETN	Homo sapiens resistin (RETN), transcript variant 1, mRNA [NM_020415]	65.9066										ZNF816	Homo sapiens zinc finger protein 816 (ZNF816), mRNA [NM_001031665]	-2.26043
RFPL3	Homo sapiens ret finger protein-like 3 (RFPL3), transcript variant 2, mRNA [NM_006604]	3.14498										ZNF84	Homo sapiens zinc finger protein 84 (ZNF84), transcript variant 1, mRNA [NM_003428]	1.62147
RGS16	Homo sapiens regulator of G-protein signaling 16 (RGS16), mRNA [NM_002928]	1.79214										ZNFX1	Homo sapiens zinc finger, NFX1-type containing 1 (ZNFX1), mRNA [NM_021035]	1.87365
Rho guanine nucleotide exchange factor (GEF) 1 [Source:HGNC Symbol;Acc:681] [ENST00000316079]	Rho guanine nucleotide exchange factor (GEF) 1 [Source:HGNC Symbol;Acc:681] [ENST00000316079]	10.4698										ZP1	Homo sapiens zona pellucida glycoprotein 1 (sperm receptor) (ZP1), mRNA [NM_207341]	-1.57372
RHOB	Homo sapiens ras homolog gene family, member B (RHOB), mRNA [NM_004040]	1.59483
RHOBTB3	Homo sapiens Rho-related BTB domain containing 3 (RHOBTB3), mRNA [NM_014899]	-1.69286
RIIa domain-containing protein C1orf230 [Source:UniProtKB/Swiss-Prot;Acc:A6NNX1] [ENST00000326413]	RIIa domain-containing protein C1orf230 [Source:UniProtKB/Swiss-Prot;Acc:A6NNX1] [ENST00000326413]	28.8228
RNF122	Homo sapiens ring finger protein 122 (RNF122), mRNA [NM_024787]	1.53409
RNF17	Homo sapiens ring finger protein 17 (RNF17), transcript variant 1, mRNA [NM_031277]	1.82906
RNF187	Homo sapiens ring finger protein 187 (RNF187), mRNA [NM_001010858]	-2.00264
RNF39	Homo sapiens ring finger protein 39 (RNF39), transcript variant 1, mRNA [NM_025236]	-1.52256
RNF6	Homo sapiens ring finger protein (C3H2C3 type) 6 (RNF6), transcript variant 1, mRNA [NM_005977]	-1.51492
RNU11	BP873537 Sugano cDNA library, embryonal kidney Homo sapiens cDNA clone HKR13896, mRNA sequence [BP873537]	15.0061
RPS19BP1	Homo sapiens ribosomal protein S19 binding protein 1 (RPS19BP1), mRNA [NM_194326]	-1.5124
RRAGC	Homo sapiens Ras-related GTP binding C (RRAGC), mRNA [NM_022157]	-1.9676
RTEL1	Homo sapiens regulator of telomere elongation helicase 1 (RTEL1), transcript variant 1, mRNA [NM_016434]	36.0738
SAP18	Homo sapiens Sin3A-associated protein, 18kDa (SAP18), mRNA [NM_005870]	-1.67073
SAP30	Homo sapiens Sin3A-associated protein, 30kDa (SAP30), mRNA [NM_003864]	-1.59308
SART3	Homo sapiens squamous cell carcinoma antigen recognized by T cells 3 (SART3), mRNA [NM_014706]	3.38975
SAT2	Homo sapiens spermidine/spermine N1-acetyltransferase family member 2 (SAT2), mRNA [NM_133491]	2.02082
SCAMP5	Homo sapiens secretory carrier membrane protein 5 (SCAMP5), transcript variant 3, mRNA [NM_138967]	4.15567
scavenger receptor class A, member 5 (putative) [Source:HGNC Symbol;Acc:28701] [ENST00000301906]	scavenger receptor class A, member 5 (putative) [Source:HGNC Symbol;Acc:28701] [ENST00000301906]	1.96878
SDCBP	Homo sapiens syndecan binding protein (syntenin) (SDCBP), transcript variant 1, mRNA [NM_005625]	-1.73287
SENP7	Homo sapiens SUMO1/sentrin specific peptidase 7 (SENP7), transcript variant 1, mRNA [NM_020654]	6.02182
SEPP1	Homo sapiens selenoprotein P, plasma, 1 (SEPP1), transcript variant 1, mRNA [NM_005410]	-1.69521
Sequence 240 from Patent WO0220754. [AX721280]	Sequence 240 from Patent WO0220754. [AX721280]	1.72555
SH3PXD2A	Homo sapiens SH3 and PX domains 2A (SH3PXD2A), mRNA [NM_014631]	1.52711
SHARPIN	Homo sapiens SHANK-associated RH domain interactor (SHARPIN), mRNA [NM_030974]	23.2262
SHC2	Homo sapiens SHC (Src homology 2 domain containing) transforming protein 2 (SHC2), mRNA [NM_012435]	32.2306
SIRPA	Homo sapiens signal-regulatory protein alpha (SIRPA), transcript variant 1, mRNA [NM_001040022]	36.2234
SIRT7	Homo sapiens sirtuin 7 (SIRT7), mRNA [NM_016538]	6.4901
SIX6	Homo sapiens SIX homeobox 6 (SIX6), mRNA [NM_007374]	-1.74006
SLC25A36	Homo sapiens solute carrier family 25, member 36 (SLC25A36), transcript variant 1, mRNA [NM_001104647]	-1.86565
SLC25A6	Homo sapiens solute carrier family 25 (mitochondrial carrier; adenine nucleotide translocator), member 6 (SLC25A6), nuclear gene encoding mitochondrial protein, mRNA [NM_001636]	1.86752
SLC26A2	Homo sapiens solute carrier family 26 (sulfate transporter), member 2 (SLC26A2), mRNA [NM_000112]	4.63246
SLC2A5	Homo sapiens solute carrier family 2 (facilitated glucose/fructose transporter), member 5 (SLC2A5), transcript variant 1, mRNA [NM_003039]	1.7102
SLC39A10	Homo sapiens solute carrier family 39 (zinc transporter), member 10 (SLC39A10), transcript variant 2, mRNA [NM_020342]	1.73513
SLC48A1	Homo sapiens solute carrier family 48 (heme transporter), member 1 (SLC48A1), mRNA [NM_017842]	18.2598
SLC5A10	Homo sapiens solute carrier family 5 (sodium/glucose cotransporter), member 10 (SLC5A10), transcript variant 1, mRNA [NM_152351]	16.4656
SLC9A2	Homo sapiens solute carrier family 9 (sodium/hydrogen exchanger), member 2 (SLC9A2), mRNA [NM_003048]	-1.65841
SLC9A4	Homo sapiens solute carrier family 9 (sodium/hydrogen exchanger), member 4 (SLC9A4), mRNA [NM_001011552]	4.49381
SMCR7L	Homo sapiens Smith-Magenis syndrome chromosome region, candidate 7-like (SMCR7L), mRNA [NM_019008]	-1.58606
SMEK1	Homo sapiens SMEK homolog 1, suppressor of mek1 (Dictyostelium) (SMEK1), mRNA [NM_032560]	24.7696
SMPD4	Homo sapiens sphingomyelin phosphodiesterase 4, neutral membrane (neutral sphingomyelinase-3) (SMPD4), transcript variant 2, mRNA [NM_017951]	4.04041
SNHG9	Homo sapiens small nucleolar RNA host gene 9 (non-protein coding) (SNHG9), non-coding RNA [NR_003142]	13.3053
SNORA65	ye70b03.r1 Soares fetal liver spleen 1NFLS Homo sapiens cDNA clone IMAGE:123053 5', mRNA sequence [R00124]	14.8963
SNTB1	Homo sapiens syntrophin, beta 1 (dystrophin-associated protein A1, 59kDa, basic component 1) (SNTB1), mRNA [NM_021021]	-2.1332
solute carrier family 2 (facilitated glucose transporter), member 11 [Source:HGNC Symbol;Acc:14239] [ENST00000403208]	solute carrier family 2 (facilitated glucose transporter), member 11 [Source:HGNC Symbol;Acc:14239] [ENST00000403208]	2.97564
SOS2	Homo sapiens son of sevenless homolog 2 (Drosophila) (SOS2), mRNA [NM_006939]	-1.60657
SP6	Homo sapiens Sp6 transcription factor (SP6), mRNA [NM_199262]	17.2736
SPDYC	Homo sapiens speedy homolog C (Xenopus laevis) (SPDYC), mRNA [NM_001008778]	27.0797
SPINK5	Homo sapiens serine peptidase inhibitor, Kazal type 5 (SPINK5), transcript variant 2, mRNA [NM_006846]	-1.78413
SPTA1	Homo sapiens spectrin, alpha, erythrocytic 1 (elliptocytosis 2) (SPTA1), mRNA [NM_003126]	3.63023
SQRDL	Homo sapiens sulfide quinone reductase-like (yeast) (SQRDL), nuclear gene encoding mitochondrial protein, mRNA [NM_021199]	1.95903
SRP68	Homo sapiens signal recognition particle 68kDa (SRP68), mRNA [NM_014230]	-1.62294
SSC5D	Homo sapiens scavenger receptor cysteine-rich glycoprotein (SSC5D), transcript variant 1, mRNA [NM_001144950]	1.86322
SSU72 RNA polymerase II CTD phosphatase homolog (S. cerevisiae) [Source:HGNC Symbol;Acc:25016] [ENST00000378725]	SSU72 RNA polymerase II CTD phosphatase homolog (S. cerevisiae) [Source:HGNC Symbol;Acc:25016] [ENST00000378725]	4.93483
ST3GAL5	Homo sapiens ST3 beta-galactoside alpha-2,3-sialyltransferase 5 (ST3GAL5), transcript variant 1, mRNA [NM_003896]	1.6597
STAC3	Homo sapiens SH3 and cysteine rich domain 3 (STAC3), mRNA [NM_145064]	36.7008
STAT1	Homo sapiens signal transducer and activator of transcription 1, 91kDa (STAT1), transcript variant beta, mRNA [NM_139266]	1.6172
STEAP1	Homo sapiens six transmembrane epithelial antigen of the prostate 1 (STEAP1), mRNA [NM_012449]	-1.60953
STXBP5L	Homo sapiens syntaxin binding protein 5-like (STXBP5L), mRNA [NM_014980]	3.07362
SUDS3	Homo sapiens suppressor of defective silencing 3 homolog (S. cerevisiae) (SUDS3), mRNA [NM_022491]	6.93041
SUN2	Homo sapiens Sad1 and UNC84 domain containing 2 (SUN2), transcript variant 2, mRNA [NM_015374]	11.4947
SVOPL	Homo sapiens SVOP-like (SVOPL), transcript variant 2, mRNA [NM_174959]	62.7307
SYDE2	Homo sapiens synapse defective 1, Rho GTPase, homolog 2 (C. elegans) (SYDE2), mRNA [NM_032184]	57.736
SYNGAP1	Homo sapiens synaptic Ras GTPase activating protein 1 (SYNGAP1), mRNA [NM_006772]	63.3227
SYT13	Homo sapiens synaptotagmin XIII (SYT13), mRNA [NM_020826]	2.19558
TAPBPL	Homo sapiens TAP binding protein-like (TAPBPL), mRNA [NM_018009]	1.58476
taxilin beta [Source:HGNC Symbol;Acc:21617] [ENST00000367652]	taxilin beta [Source:HGNC Symbol;Acc:21617] [ENST00000367652]	12.4642
TBX21	Homo sapiens T-box 21 (TBX21), mRNA [NM_013351]	3.48335
TBX3	Homo sapiens T-box 3 (TBX3), transcript variant 2, mRNA [NM_016569]	5.43169
TCEA1	Homo sapiens transcription elongation factor A (SII), 1 (TCEA1), transcript variant 1, mRNA [NM_006756]	-1.62586
TCF20	Homo sapiens transcription factor 20 (AR1) (TCF20), transcript variant 1, mRNA [NM_005650]	17.4622
TERT	Homo sapiens telomerase reverse transcriptase (TERT), transcript variant 1, mRNA [NM_198253]	56.2787
tetratricopeptide repeat domain 39A [Source:HGNC Symbol;Acc:18657] [ENST00000262676]	tetratricopeptide repeat domain 39A [Source:HGNC Symbol;Acc:18657] [ENST00000262676]	25.5647
TEX13B	Homo sapiens testis expressed 13B (TEX13B), mRNA [NM_031273]	3.62354
TFE3	Homo sapiens transcription factor binding to IGHM enhancer 3 (TFE3), mRNA [NM_006521]	6.6783
TIGD7	Homo sapiens tigger transposable element derived 7 (TIGD7), mRNA [NM_033208]	1.7213
TJAP1	Homo sapiens tight junction associated protein 1 (peripheral) (TJAP1), transcript variant 4, mRNA [NM_080604]	1.82946
TLE1	Homo sapiens transducin-like enhancer of split 1 (E(sp1) homolog, Drosophila) (TLE1), mRNA [NM_005077]	1.6433
TLE3	Homo sapiens transducin-like enhancer of split 3 (E(sp1) homolog, Drosophila) (TLE3), transcript variant 1, mRNA [NM_005078]	42.8095
TLR5	Homo sapiens toll-like receptor 5 (TLR5), mRNA [NM_003268]	1.62073
TLX1NB	Homo sapiens TLX1 neighbor (TLX1NB), mRNA [NM_001085398]	-1.59458
TMBIM1	Homo sapiens transmembrane BAX inhibitor motif containing 1 (TMBIM1), mRNA [NM_022152]	2.65748
TMEM110	Homo sapiens transmembrane protein 110 (TMEM110), mRNA [NM_198563]	8.5635
TMEM119	Homo sapiens transmembrane protein 119 (TMEM119), mRNA [NM_181724]	1.93549
TMEM132C	Homo sapiens transmembrane protein 132C (TMEM132C), mRNA [NM_001136103]	1.79906
TMEM141	Homo sapiens transmembrane protein 141 (TMEM141), mRNA [NM_032928]	2.28124
TMEM20	Homo sapiens transmembrane protein 20 (TMEM20), transcript variant 2, mRNA [NM_153226]	23.0347
TMEM93	Homo sapiens transmembrane protein 93 (TMEM93), transcript variant 1, mRNA [NM_001014764]	3.00178
TMEM9B	Homo sapiens TMEM9 domain family, member B (TMEM9B), mRNA [NM_020644]	3.03185
TMUB1	Homo sapiens transmembrane and ubiquitin-like domain containing 1 (TMUB1), transcript variant 1, mRNA [NM_031434]	11.3806
TMX2	Homo sapiens thioredoxin-related transmembrane protein 2 (TMX2), transcript variant 1, mRNA [NM_015959]	-1.59797
TNF	Homo sapiens tumor necrosis factor (TNF), mRNA [NM_000594]	32.3946
TNFAIP3	Homo sapiens tumor necrosis factor, alpha-induced protein 3 (TNFAIP3), mRNA [NM_006290]	3.45551
TNFRSF25	Homo sapiens tumor necrosis factor receptor superfamily, member 25 (TNFRSF25), transcript variant 1, mRNA [NM_148965]	4.75142
TNN	Homo sapiens tenascin N (TNN), mRNA [NM_022093]	86.2469
TNXB	Homo sapiens tenascin XB (TNXB), transcript variant XB-S, mRNA [NM_032470]	25.4633
TOP2A	Homo sapiens topoisomerase (DNA) II alpha 170kDa (TOP2A), mRNA [NM_001067]	-1.52944
TRAF3	Homo sapiens TNF receptor-associated factor 3 (TRAF3), transcript variant 1, mRNA [NM_145725]	1.51475
TREML2	Homo sapiens triggering receptor expressed on myeloid cells-like 2 (TREML2), mRNA [NM_024807]	-1.83515
TRIM22	Homo sapiens tripartite motif-containing 22 (TRIM22), transcript variant 1, mRNA [NM_006074]	1.76394
TRPS1	Homo sapiens trichorhinophalangeal syndrome I (TRPS1), mRNA [NM_014112]	7.64703
TSEN2	Homo sapiens tRNA splicing endonuclease 2 homolog (S. cerevisiae) (TSEN2), transcript variant 5, mRNA [NM_001145395]	1.67303
TSHZ1	Homo sapiens teashirt zinc finger homeobox 1 (TSHZ1), mRNA [NM_005786]	-1.5278
TTC28	Homo sapiens tetratricopeptide repeat domain 28 (TTC28), mRNA [NM_001145418]	26.7239
TTC29	Homo sapiens tetratricopeptide repeat domain 29 (TTC29), mRNA [NM_031956]	-1.67072
TTC7A	Homo sapiens tetratricopeptide repeat domain 7A (TTC7A), mRNA [NM_020458]	8.4174
TTC9C	Homo sapiens clone pp8376 unknown mRNA. [AF289605]	1.88019
TTLL9	Homo sapiens tubulin tyrosine ligase-like family, member 9 (TTLL9), mRNA [NM_001008409]	9.12029
TTPAL	Homo sapiens tocopherol (alpha) transfer protein-like (TTPAL), transcript variant 1, mRNA [NM_024331]	2.61912
TUBD1	Homo sapiens tubulin, delta 1 (TUBD1), transcript variant 1, mRNA [NM_016261]	1.89619
tubulin folding cofactor B [Source:HGNC Symbol;Acc:1989] [ENST00000392178]	tubulin folding cofactor B [Source:HGNC Symbol;Acc:1989] [ENST00000392178]	21.8518
UBD	Homo sapiens ubiquitin D (UBD), mRNA [NM_006398]	2.52594
UBE4B	Homo sapiens ubiquitination factor E4B (UFD2 homolog, yeast) (UBE4B), transcript variant 2, mRNA [NM_006048]	-1.53636
UBQLN1	Homo sapiens ubiquilin 1 (UBQLN1), transcript variant 1, mRNA [NM_013438]	2.88761
UCKL1-AS1	Homo sapiens UCKL1 antisense RNA 1 (non-protein coding) (UCKL1-AS1), antisense RNA [NR_027287]	19.2849
UNC119B	Homo sapiens unc-119 homolog B (C. elegans) (UNC119B), mRNA [NM_001080533]	-1.56775
UNC5CL	Homo sapiens unc-5 homolog C (C. elegans)-like (UNC5CL), mRNA [NM_173561]	1.70863
Uncharacterized protein C1orf49 [Source:UniProtKB/Swiss-Prot;Acc:Q5T0J7] [ENST00000367642]	Uncharacterized protein C1orf49 [Source:UniProtKB/Swiss-Prot;Acc:Q5T0J7] [ENST00000367642]	12.2616
USH2A	Homo sapiens Usher syndrome 2A (autosomal recessive, mild) (USH2A), transcript variant 1, mRNA [NM_007123]	1.83165
USP18	Homo sapiens ubiquitin specific peptidase 18 (USP18), mRNA [NM_017414]	1.7709
V_segment translation product Fragment [Source:UniProtKB/TrEMBL;Acc:A0A539] [ENST00000390392]	V_segment translation product Fragment [Source:UniProtKB/TrEMBL;Acc:A0A539] [ENST00000390392]	1.87571
V2-6 protein Fragment [Source:UniProtKB/TrEMBL;Acc:A2MYD5] [ENST00000390316]	V2-6 protein Fragment [Source:UniProtKB/TrEMBL;Acc:A2MYD5] [ENST00000390316]	4.08511
VRTN	Homo sapiens vertebrae development homolog (pig) (VRTN), mRNA [NM_018228]	47.4764
VTI1A	Homo sapiens vesicle transport through interaction with t-SNAREs homolog 1A (yeast) (VTI1A), mRNA [NM_145206]	-1.64283
WDR6	Homo sapiens WD repeat domain 6 (WDR6), mRNA [NM_018031]	31.7776
WFIKKN2	Homo sapiens WAP, follistatin/kazal, immunoglobulin, kunitz and netrin domain containing 2 (WFIKKN2), mRNA [NM_175575]	1.72345
WISP2	Homo sapiens WNT1 inducible signaling pathway protein 2 (WISP2), mRNA [NM_003881]	4.65003
WNT3	Homo sapiens wingless-type MMTV integration site family, member 3 (WNT3), mRNA [NM_030753]	12.6485
XAF1	Homo sapiens XIAP associated factor 1 (XAF1), transcript variant 1, mRNA [NM_017523]	1.6773
ZC3H12A	Homo sapiens zinc finger CCCH-type containing 12A (ZC3H12A), mRNA [NM_025079]	1.71005
ZC4H2	Homo sapiens zinc finger, C4H2 domain containing (ZC4H2), transcript variant 1, mRNA [NM_018684]	46.2275
ZCCHC18	Homo sapiens zinc finger, CCHC domain containing 18 (ZCCHC18), transcript variant 1, mRNA [NM_001143978]	57.3802
ZFAND3	Homo sapiens zinc finger, AN1-type domain 3 (ZFAND3), mRNA [NM_021943]	-1.85344
ZNF182	Homo sapiens zinc finger protein 182 (ZNF182), transcript variant 1, mRNA [NM_006962]	24.4941
ZNF219	Homo sapiens zinc finger protein 219 (ZNF219), transcript variant 1, mRNA [NM_016423]	28.3473
ZNF326	Homo sapiens zinc finger protein 326 (ZNF326), transcript variant 3, mRNA [NM_182975]	2.18404
ZNF444	Homo sapiens zinc finger protein 444 (ZNF444), mRNA [NM_018337]	3.30131
ZNF572	Homo sapiens zinc finger protein 572 (ZNF572), mRNA [NM_152412]	2.86156
ZNF606	Homo sapiens zinc finger protein 606 (ZNF606), mRNA [NM_025027]	4.40848
ZNF697	Homo sapiens zinc finger protein 697 (ZNF697), mRNA [NM_001080470]	1.9797
zr93d04.r1 NCI_CGAP_GCB1 Homo sapiens cDNA clone IMAGE:683239 5' similar to contains THR.b3 THR repetitive element ;, mRNA sequence [AA213559]	zr93d04.r1 NCI_CGAP_GCB1 Homo sapiens cDNA clone IMAGE:683239 5' similar to contains THR.b3 THR repetitive element ;, mRNA sequence [AA213559]	24.9048
